# Supplementary material for: Linking Reductions in Alcohol and Birth Control Use Risk Behavior to Prevention of Alcohol‐Exposed Pregnancy: A Population‐Level Simulation of Preconceptual Prevention Programs
Source: Alcohol Clin Exp Res (Hoboken). 2026 Jul 22;50(7):e70379. doi: 10.1111/acer.70379 (PMC13392302; doi:10.1111/acer.70379)
Supplement: Supplementary file 3 — Data S3: Stock names: NBC: non‐birth control use; BC: Birth control use; RD Risky drinking (alcohol use stock); AUD: Alcohol use disorder (alcohol use stock); NRD: Non‐risky drinking (alcohol use stock). [file ACER-50-0-s003.xlsx]

## Sheet: Appendix C
Stock names: NBC: non birth control use ; BC: Birth control use ; RD Risky drinking (alcohol use stock); AUD: Alcohol use disorder (alcohol use stock); NRD: Non-risky drinking (alcohol use stock)
															Original Abstainer Proportions											Alternative NRD/Abstainer Proportion 1											Alternative NRD/Abstainer Proportion 2
			Behavior Change Group Proportions for AEP-P Participant Sample			Behavior change by stock and flow mechanism (AO, BCO, and BB flows)			% Total AEP-P Participants Changing Behavior (only those moving out of stocks due to intervention)		% of total NBC RD and AUD stock population changing behavior (total percent of everyone in stock moving to BC and/or NRD/Abstainer stocks due to intervention)				% RD Drinking Policy % Change (Fraction to each stock)		% AUD Drinking Policy % Change (Fraction to each stock)		Increasing Birth Control Policy % Change		Birth Control Fraction Change For Each Alcohol Use change Flow (add % to flow)					% RD Drinking Policy % Change (Fraction to each stock)		% AUD Drinking Policy % Change (Fraction to each stock)		Increasing Birth Control % Change		Birth Control Fraction Change By flow					% RD Drinking Policy % Change (Fraction to each stock)		% AUD Drinking Policy % Change (Fraction to each stock)		Increasing Birth Control % Change		Birth Control Fraction Change By flow
AO/BCO/ BB Behavior- Change Group Proportion	Policy Test Number (for corresponding output)	% Eligible Total Population Changing Behavior (Program- Population Impact)	% AO	%BCO	% BB	Percent flow for AO: % NBC, RD/AUD stock flowing to NBC, NRD/Abstainer stock	Percent flow for BCO: % NBC, RD/AUD stock flowing to BC, RD/AUD stock	Percent flow for BB: % Non BC RD/AUD stock flowing to BC NRD/Abstainer stock	% Changing Alcohol Use out of total Program-Population Imapct	% Changing Birth Control Use out of total Program-Population Impact	% Changing Alcohol (additional total % of stock moving out)	% Changing Birth Control (additional total % of stock moving out)	% of alcohol stock outflow that involves Birth Control Change (% NBC alcohol outflow switching to BC stock)		% RD to Abstainer RD (25% ratio)	% RD to NRD (75% Ratio)	% AUD to Abstainer AUD (20% Ratio)	% AUD to NRD (80% Ratio)	RD	AUD	RD to Abstainer RD flow	RD to NRD Flow	AUD to Abstainer AUD flow	AUD to NRD flow		% RD to Abstainer RD (50% ratio)	% RD to NRD (50% Ratio)	% AUD to Abstainer AUD (50% Ratio)	% AUD to NRD (50% Ratio)	RD	AUD	RD to Abstainer RD flow	RD to NRD Flow	AUD to Abstainer AUD flow	AUD to NRD flow		% RD to Abstainer RD (75% ratio)	% RD to NRD (25% Ratio)	% AUD to Abstainer AUD (75% Ratio)	% AUD to NRD (25% Ratio)	RD	AUD	RD to Abstainer RD flow	RD to NRD Flow	AUD to Abstainer AUD flow	AUD to NRD flow
															0.25	0.75	0.2	0.8								0.5	0.5	0.5	0.5								0.75	0.25	0.8	0.2
100/0/0	1	0.2	1	0	0	0.2	0	0	1	0	0.2	0	0		0.05	0.15	0.04	0.16	0	0	0	0	0	0		0.1	0.1	0.1	0.1	0	0	0	0	0	0		0.15	0.05	0.16	0.04	0	0	0	0	0	0
0/100/0	2	0.2	0	1	0	0	0.2	0	0	1	0	0.2	0		0	0	0	0	0.2	0.2	0	0	0	0		0	0	0	0	0.2	0.2	0	0	0	0		0	0	0	0	0.2	0.2	0	0	0	0
0/0/100	3	0.2	0	0	1	0	0	0.2	1	1	0.2	0.2	1		0.05	0.15	0.04	0.16	0.2	0.2	0.05	0.15	0.04	0.16		0.1	0.1	0.1	0.1	0.2	0.2	0.1	0.1	0.1	0.1		0.15	0.05	0.16	0.04	0.2	0.2	0.15	0.05	0.16	0.04
80/20/0	4	0.2	0.8	0.2	0	0.16	0.04	0	0.8	0.2	0.16	0.04	0		0.04	0.12	0.032	0.128	0.04	0.04	0	0	0	0		0.08	0.08	0.08	0.08	0.04	0.04	0	0	0	0		0.12	0.04	0.128	0.032	0.04	0.04	0	0	0	0
20/80/0	5	0.2	0.2	0.8	0	0.04	0.16	0	0.2	0.8	0.04	0.16	0		0.01	0.03	0.008	0.032	0.16	0.16	0	0	0	0		0.02	0.02	0.02	0.02	0.16	0.16	0	0	0	0		0.03	0.01	0.032	0.008	0.16	0.16	0	0	0	0
80/0/20	6	0.2	0.8	0	0.2	0.16	0	0.04	1	0.2	0.2	0.04	0.2		0.05	0.15	0.04	0.16	0.04	0.04	0.01	0.03	0.008	0.032		0.1	0.1	0.1	0.1	0.04	0.04	0.02	0.02	0.02	0.02		0.15	0.05	0.16	0.04	0.04	0.04	0.03	0.01	0.032	0.008
20/0/80	7	0.2	0.2	0	0.8	0.04	0	0.16	1	0.8	0.2	0.16	0.8		0.05	0.15	0.04	0.16	0.16	0.16	0.04	0.12	0.032	0.128		0.1	0.1	0.1	0.1	0.16	0.16	0.08	0.08	0.08	0.08		0.15	0.05	0.16	0.04	0.16	0.16	0.12	0.04	0.128	0.032
0/80/20	8	0.2	0	0.8	0.2	0	0.16	0.04	0.2	1	0.04	0.2	1		0.01	0.03	0.008	0.032	0.2	0.2	0.01	0.03	0.008	0.032		0.02	0.02	0.02	0.02	0.2	0.2	0.02	0.02	0.02	0.02		0.03	0.01	0.032	0.008	0.2	0.2	0.03	0.01	0.032	0.008
0/20/80	9	0.2	0	0.2	0.8	0	0.04	0.16	0.8	1	0.16	0.2	1		0.04	0.12	0.032	0.128	0.2	0.2	0.04	0.12	0.032	0.128		0.08	0.08	0.08	0.08	0.2	0.2	0.08	0.08	0.08	0.08		0.12	0.04	0.128	0.032	0.2	0.2	0.12	0.04	0.128	0.032
60/40/0	10	0.2	0.6	0.4	0	0.12	0.08	0	0.6	0.4	0.12	0.08	0		0.03	0.09	0.024	0.096	0.08	0.08	0	0	0	0		0.06	0.06	0.06	0.06	0.08	0.08	0	0	0	0		0.09	0.03	0.096	0.024	0.08	0.08	0	0	0	0
40/60/0	11	0.2	0.4	0.6	0	0.08	0.12	0	0.4	0.6	0.08	0.12	0		0.02	0.06	0.016	0.064	0.12	0.12	0	0	0	0		0.04	0.04	0.04	0.04	0.12	0.12	0	0	0	0		0.06	0.02	0.064	0.016	0.12	0.12	0	0	0	0
0/60/40	12	0.2	0	0.6	0.4	0	0.12	0.08	0.4	1	0.08	0.2	1		0.02	0.06	0.016	0.064	0.2	0.2	0.02	0.06	0.016	0.064		0.04	0.04	0.04	0.04	0.2	0.2	0.04	0.04	0.04	0.04		0.06	0.02	0.064	0.016	0.2	0.2	0.06	0.02	0.064	0.016
0/40/60	13	0.2	0	0.4	0.6	0	0.08	0.12	0.6	1	0.12	0.2	1		0.03	0.09	0.024	0.096	0.2	0.2	0.03	0.09	0.024	0.096		0.06	0.06	0.06	0.06	0.2	0.2	0.06	0.06	0.06	0.06		0.09	0.03	0.096	0.024	0.2	0.2	0.09	0.03	0.096	0.024
60/0/40	14	0.2	0.6	0	0.4	0.12	0	0.08	1	0.4	0.2	0.08	0.4		0.05	0.15	0.04	0.16	0.08	0.08	0.02	0.06	0.016	0.064		0.1	0.1	0.1	0.1	0.08	0.08	0.04	0.04	0.04	0.04		0.15	0.05	0.16	0.04	0.08	0.08	0.06	0.02	0.064	0.016
40/0/60	15	0.2	0.4	0	0.6	0.08	0	0.12	1	0.6	0.2	0.12	0.6		0.05	0.15	0.04	0.16	0.12	0.12	0.03	0.09	0.024	0.096		0.1	0.1	0.1	0.1	0.12	0.12	0.06	0.06	0.06	0.06		0.15	0.05	0.16	0.04	0.12	0.12	0.09	0.03	0.096	0.024
60/20/20	16	0.2	0.6	0.2	0.2	0.12	0.04	0.04	0.8	0.4	0.16	0.08	0.25		0.04	0.12	0.032	0.128	0.08	0.08	0.01	0.03	0.008	0.032		0.08	0.08	0.08	0.08	0.08	0.08	0.02	0.02	0.02	0.02		0.12	0.04	0.128	0.032	0.08	0.08	0.03	0.01	0.032	0.008
20/60/20	17	0.2	0.2	0.6	0.2	0.04	0.12	0.04	0.4	0.8	0.08	0.16	0.5		0.02	0.06	0.016	0.064	0.16	0.16	0.01	0.03	0.008	0.032		0.04	0.04	0.04	0.04	0.16	0.16	0.02	0.02	0.02	0.02		0.06	0.02	0.064	0.016	0.16	0.16	0.03	0.01	0.032	0.008
20/20/60	18	0.2	0.2	0.2	0.6	0.04	0.04	0.12	0.8	0.8	0.16	0.16	0.75		0.04	0.12	0.032	0.128	0.16	0.16	0.03	0.09	0.024	0.096		0.08	0.08	0.08	0.08	0.16	0.16	0.06	0.06	0.06	0.06		0.12	0.04	0.128	0.032	0.16	0.16	0.09	0.03	0.096	0.024
40/20/40	19	0.2	0.4	0.2	0.4	0.08	0.04	0.08	0.8	0.6	0.16	0.12	0.5		0.04	0.12	0.032	0.128	0.12	0.12	0.02	0.06	0.016	0.064		0.08	0.08	0.08	0.08	0.12	0.12	0.04	0.04	0.04	0.04		0.12	0.04	0.128	0.032	0.12	0.12	0.06	0.02	0.064	0.016
20/40/40	20	0.2	0.2	0.4	0.4	0.04	0.08	0.08	0.6	0.8	0.12	0.16	0.666667		0.03	0.09	0.024	0.096	0.16	0.16	0.02	0.06	0.016	0.064		0.06	0.06	0.06	0.06	0.16	0.16	0.04	0.04	0.04	0.04		0.09	0.03	0.096	0.024	0.16	0.16	0.06	0.02	0.064	0.016
40/40/20	21	0.2	0.4	0.4	0.2	0.08	0.08	0.04	0.6	0.6	0.12	0.12	0.333333		0.03	0.09	0.024	0.096	0.12	0.12	0.01	0.03	0.008	0.032		0.06	0.06	0.06	0.06	0.12	0.12	0.02	0.02	0.02	0.02		0.09	0.03	0.096	0.024	0.12	0.12	0.03	0.01	0.032	0.008
						0																																			0	0
100/0/0	1	0.4	1	0	0	0.4	0	0	1	0	0.4	0	0		0.1	0.3	0.08	0.32	0	0	0	0	0	0		0.2	0.2	0.2	0.2	0	0	0	0	0	0		0.3	0.1	0.32	0.08	0	0	0	0	0	0
0/100/0	2	0.4	0	1	0	0	0.4	0	0	1	0	0.4	0		0	0	0	0	0.4	0.4	0	0	0	0		0	0	0	0	0.4	0.4	0	0	0	0		0	0	0	0	0.4	0.4	0	0	0	0
0/0/100	3	0.4	0	0	1	0	0	0.4	1	1	0.4	0.4	1		0.1	0.3	0.08	0.32	0.4	0.4	0.1	0.3	0.08	0.32		0.2	0.2	0.2	0.2	0.4	0.4	0.2	0.2	0.2	0.2		0.3	0.1	0.32	0.08	0.4	0.4	0.3	0.1	0.32	0.08
80/20/0	4	0.4	0.8	0.2	0	0.32	0.08	0	0.8	0.2	0.32	0.08	0		0.08	0.24	0.064	0.256	0.08	0.08	0	0	0	0		0.16	0.16	0.16	0.16	0.08	0.08	0	0	0	0		0.24	0.08	0.256	0.064	0.08	0.08	0	0	0	0
20/80/0	5	0.4	0.2	0.8	0	0.08	0.32	0	0.2	0.8	0.08	0.32	0		0.02	0.06	0.016	0.064	0.32	0.32	0	0	0	0		0.04	0.04	0.04	0.04	0.32	0.32	0	0	0	0		0.06	0.02	0.064	0.016	0.32	0.32	0	0	0	0
80/0/20	6	0.4	0.8	0	0.2	0.32	0	0.08	1	0.2	0.4	0.08	0.2		0.1	0.3	0.08	0.32	0.08	0.08	0.02	0.06	0.016	0.064		0.2	0.2	0.2	0.2	0.08	0.08	0.04	0.04	0.04	0.04		0.3	0.1	0.32	0.08	0.08	0.08	0.06	0.02	0.064	0.016
20/0/80	7	0.4	0.2	0	0.8	0.08	0	0.32	1	0.8	0.4	0.32	0.8		0.1	0.3	0.08	0.32	0.32	0.32	0.08	0.24	0.064	0.256		0.2	0.2	0.2	0.2	0.32	0.32	0.16	0.16	0.16	0.16		0.3	0.1	0.32	0.08	0.32	0.32	0.24	0.08	0.256	0.064
0/80/20	8	0.4	0	0.8	0.2	0	0.32	0.08	0.2	1	0.08	0.4	1		0.02	0.06	0.016	0.064	0.4	0.4	0.02	0.06	0.016	0.064		0.04	0.04	0.04	0.04	0.4	0.4	0.04	0.04	0.04	0.04		0.06	0.02	0.064	0.016	0.4	0.4	0.06	0.02	0.064	0.016
0/20/80	9	0.4	0	0.2	0.8	0	0.08	0.32	0.8	1	0.32	0.4	1		0.08	0.24	0.064	0.256	0.4	0.4	0.08	0.24	0.064	0.256		0.16	0.16	0.16	0.16	0.4	0.4	0.16	0.16	0.16	0.16		0.24	0.08	0.256	0.064	0.4	0.4	0.24	0.08	0.256	0.064
60/40/0	10	0.4	0.6	0.4	0	0.24	0.16	0	0.6	0.4	0.24	0.16	0		0.06	0.18	0.048	0.192	0.16	0.16	0	0	0	0		0.12	0.12	0.12	0.12	0.16	0.16	0	0	0	0		0.18	0.06	0.192	0.048	0.16	0.16	0	0	0	0
40/60/0	11	0.4	0.4	0.6	0	0.16	0.24	0	0.4	0.6	0.16	0.24	0		0.04	0.12	0.032	0.128	0.24	0.24	0	0	0	0		0.08	0.08	0.08	0.08	0.24	0.24	0	0	0	0		0.12	0.04	0.128	0.032	0.24	0.24	0	0	0	0
0/60/40	12	0.4	0	0.6	0.4	0	0.24	0.16	0.4	1	0.16	0.4	1		0.04	0.12	0.032	0.128	0.4	0.4	0.04	0.12	0.032	0.128		0.08	0.08	0.08	0.08	0.4	0.4	0.08	0.08	0.08	0.08		0.12	0.04	0.128	0.032	0.4	0.4	0.12	0.04	0.128	0.032
0/40/60	13	0.4	0	0.4	0.6	0	0.16	0.24	0.6	1	0.24	0.4	1		0.06	0.18	0.048	0.192	0.4	0.4	0.06	0.18	0.048	0.192		0.12	0.12	0.12	0.12	0.4	0.4	0.12	0.12	0.12	0.12		0.18	0.06	0.192	0.048	0.4	0.4	0.18	0.06	0.192	0.048
60/0/40	14	0.4	0.6	0	0.4	0.24	0	0.16	1	0.4	0.4	0.16	0.4		0.1	0.3	0.08	0.32	0.16	0.16	0.04	0.12	0.032	0.128		0.2	0.2	0.2	0.2	0.16	0.16	0.08	0.08	0.08	0.08		0.3	0.1	0.32	0.08	0.16	0.16	0.12	0.04	0.128	0.032
40/0/60	15	0.4	0.4	0	0.6	0.16	0	0.24	1	0.6	0.4	0.24	0.6		0.1	0.3	0.08	0.32	0.24	0.24	0.06	0.18	0.048	0.192		0.2	0.2	0.2	0.2	0.24	0.24	0.12	0.12	0.12	0.12		0.3	0.1	0.32	0.08	0.24	0.24	0.18	0.06	0.192	0.048
60/20/20	16	0.4	0.6	0.2	0.2	0.24	0.08	0.08	0.8	0.4	0.32	0.16	0.25		0.08	0.24	0.064	0.256	0.16	0.16	0.02	0.06	0.016	0.064		0.16	0.16	0.16	0.16	0.16	0.16	0.04	0.04	0.04	0.04		0.24	0.08	0.256	0.064	0.16	0.16	0.06	0.02	0.064	0.016
20/60/20	17	0.4	0.2	0.6	0.2	0.08	0.24	0.08	0.4	0.8	0.16	0.32	0.5		0.04	0.12	0.032	0.128	0.32	0.32	0.02	0.06	0.016	0.064		0.08	0.08	0.08	0.08	0.32	0.32	0.04	0.04	0.04	0.04		0.12	0.04	0.128	0.032	0.32	0.32	0.06	0.02	0.064	0.016
20/20/60	18	0.4	0.2	0.2	0.6	0.08	0.08	0.24	0.8	0.8	0.32	0.32	0.75		0.08	0.24	0.064	0.256	0.32	0.32	0.06	0.18	0.048	0.192		0.16	0.16	0.16	0.16	0.32	0.32	0.12	0.12	0.12	0.12		0.24	0.08	0.256	0.064	0.32	0.32	0.18	0.06	0.192	0.048
40/20/40	19	0.4	0.4	0.2	0.4	0.16	0.08	0.16	0.8	0.6	0.32	0.24	0.5		0.08	0.24	0.064	0.256	0.24	0.24	0.04	0.12	0.032	0.128		0.16	0.16	0.16	0.16	0.24	0.24	0.08	0.08	0.08	0.08		0.24	0.08	0.256	0.064	0.24	0.24	0.12	0.04	0.128	0.032
20/40/40	20	0.4	0.2	0.4	0.4	0.08	0.16	0.16	0.6	0.8	0.24	0.32	0.666667		0.06	0.18	0.048	0.192	0.32	0.32	0.04	0.12	0.032	0.128		0.12	0.12	0.12	0.12	0.32	0.32	0.08	0.08	0.08	0.08		0.18	0.06	0.192	0.048	0.32	0.32	0.12	0.04	0.128	0.032
40/40/20	21	0.4	0.4	0.4	0.2	0.16	0.16	0.08	0.6	0.6	0.24	0.24	0.333333		0.06	0.18	0.048	0.192	0.24	0.24	0.02	0.06	0.016	0.064		0.12	0.12	0.12	0.12	0.24	0.24	0.04	0.04	0.04	0.04		0.18	0.06	0.192	0.048	0.24	0.24	0.06	0.02	0.064	0.016
																																											0
100/0/0	1	0.6	1	0	0	0.6	0	0	1	0	0.6	0	0		0.15	0.45	0.12	0.48	0	0	0	0	0	0		0.3	0.3	0.3	0.3	0	0	0	0	0	0		0.45	0.15	0.48	0.12	0	0	0	0	0	0
0/100/0	2	0.6	0	1	0	0	0.6	0	0	1	0	0.6	0		0	0	0	0	0.6	0.6	0	0	0	0		0	0	0	0	0.6	0.6	0	0	0	0		0	0	0	0	0.6	0.6	0	0	0	0
0/0/100	3	0.6	0	0	1	0	0	0.6	1	1	0.6	0.6	1		0.15	0.45	0.12	0.48	0.6	0.6	0.15	0.45	0.12	0.48		0.3	0.3	0.3	0.3	0.6	0.6	0.3	0.3	0.3	0.3		0.45	0.15	0.48	0.12	0.6	0.6	0.45	0.15	0.48	0.12
80/20/0	4	0.6	0.8	0.2	0	0.48	0.12	0	0.8	0.2	0.48	0.12	0		0.12	0.36	0.096	0.384	0.12	0.12	0	0	0	0		0.24	0.24	0.24	0.24	0.12	0.12	0	0	0	0		0.36	0.12	0.384	0.096	0.12	0.12	0	0	0	0
20/80/0	5	0.6	0.2	0.8	0	0.12	0.48	0	0.2	0.8	0.12	0.48	0		0.03	0.09	0.024	0.096	0.48	0.48	0	0	0	0		0.06	0.06	0.06	0.06	0.48	0.48	0	0	0	0		0.09	0.03	0.096	0.024	0.48	0.48	0	0	0	0
80/0/20	6	0.6	0.8	0	0.2	0.48	0	0.12	1	0.2	0.6	0.12	0.2		0.15	0.45	0.12	0.48	0.12	0.12	0.03	0.09	0.024	0.096		0.3	0.3	0.3	0.3	0.12	0.12	0.06	0.06	0.06	0.06		0.45	0.15	0.48	0.12	0.12	0.12	0.09	0.03	0.096	0.024
20/0/80	7	0.6	0.2	0	0.8	0.12	0	0.48	1	0.8	0.6	0.48	0.8		0.15	0.45	0.12	0.48	0.48	0.48	0.12	0.36	0.096	0.384		0.3	0.3	0.3	0.3	0.48	0.48	0.24	0.24	0.24	0.24		0.45	0.15	0.48	0.12	0.48	0.48	0.36	0.12	0.384	0.096
0/80/20	8	0.6	0	0.8	0.2	0	0.48	0.12	0.2	1	0.12	0.6	1		0.03	0.09	0.024	0.096	0.6	0.6	0.03	0.09	0.024	0.096		0.06	0.06	0.06	0.06	0.6	0.6	0.06	0.06	0.06	0.06		0.09	0.03	0.096	0.024	0.6	0.6	0.09	0.03	0.096	0.024
0/20/80	9	0.6	0	0.2	0.8	0	0.12	0.48	0.8	1	0.48	0.6	1		0.12	0.36	0.096	0.384	0.6	0.6	0.12	0.36	0.096	0.384		0.24	0.24	0.24	0.24	0.6	0.6	0.24	0.24	0.24	0.24		0.36	0.12	0.384	0.096	0.6	0.6	0.36	0.12	0.384	0.096
60/40/0	10	0.6	0.6	0.4	0	0.36	0.24	0	0.6	0.4	0.36	0.24	0		0.09	0.27	0.072	0.288	0.24	0.24	0	0	0	0		0.18	0.18	0.18	0.18	0.24	0.24	0	0	0	0		0.27	0.09	0.288	0.072	0.24	0.24	0	0	0	0
40/60/0	11	0.6	0.4	0.6	0	0.24	0.36	0	0.4	0.6	0.24	0.36	0		0.06	0.18	0.048	0.192	0.36	0.36	0	0	0	0		0.12	0.12	0.12	0.12	0.36	0.36	0	0	0	0		0.18	0.06	0.192	0.048	0.36	0.36	0	0	0	0
0/60/40	12	0.6	0	0.6	0.4	0	0.36	0.24	0.4	1	0.24	0.6	1		0.06	0.18	0.048	0.192	0.6	0.6	0.06	0.18	0.048	0.192		0.12	0.12	0.12	0.12	0.6	0.6	0.12	0.12	0.12	0.12		0.18	0.06	0.192	0.048	0.6	0.6	0.18	0.06	0.192	0.048
0/40/60	13	0.6	0	0.4	0.6	0	0.24	0.36	0.6	1	0.36	0.6	1		0.09	0.27	0.072	0.288	0.6	0.6	0.09	0.27	0.072	0.288		0.18	0.18	0.18	0.18	0.6	0.6	0.18	0.18	0.18	0.18		0.27	0.09	0.288	0.072	0.6	0.6	0.27	0.09	0.288	0.072
60/0/40	14	0.6	0.6	0	0.4	0.36	0	0.24	1	0.4	0.6	0.24	0.4		0.15	0.45	0.12	0.48	0.24	0.24	0.06	0.18	0.048	0.192		0.3	0.3	0.3	0.3	0.24	0.24	0.12	0.12	0.12	0.12		0.45	0.15	0.48	0.12	0.24	0.24	0.18	0.06	0.192	0.048
40/0/60	15	0.6	0.4	0	0.6	0.24	0	0.36	1	0.6	0.6	0.36	0.6		0.15	0.45	0.12	0.48	0.36	0.36	0.09	0.27	0.072	0.288		0.3	0.3	0.3	0.3	0.36	0.36	0.18	0.18	0.18	0.18		0.45	0.15	0.48	0.12	0.36	0.36	0.27	0.09	0.288	0.072
60/20/20	16	0.6	0.6	0.2	0.2	0.36	0.12	0.12	0.8	0.4	0.48	0.24	0.25		0.12	0.36	0.096	0.384	0.24	0.24	0.03	0.09	0.024	0.096		0.24	0.24	0.24	0.24	0.24	0.24	0.06	0.06	0.06	0.06		0.36	0.12	0.384	0.096	0.24	0.24	0.09	0.03	0.096	0.024
20/60/20	17	0.6	0.2	0.6	0.2	0.12	0.36	0.12	0.4	0.8	0.24	0.48	0.5		0.06	0.18	0.048	0.192	0.48	0.48	0.03	0.09	0.024	0.096		0.12	0.12	0.12	0.12	0.48	0.48	0.06	0.06	0.06	0.06		0.18	0.06	0.192	0.048	0.48	0.48	0.09	0.03	0.096	0.024
20/20/60	18	0.6	0.2	0.2	0.6	0.12	0.12	0.36	0.8	0.8	0.48	0.48	0.75		0.12	0.36	0.096	0.384	0.48	0.48	0.09	0.27	0.072	0.288		0.24	0.24	0.24	0.24	0.48	0.48	0.18	0.18	0.18	0.18		0.36	0.12	0.384	0.096	0.48	0.48	0.27	0.09	0.288	0.072
40/20/40	19	0.6	0.4	0.2	0.4	0.24	0.12	0.24	0.8	0.6	0.48	0.36	0.5		0.12	0.36	0.096	0.384	0.36	0.36	0.06	0.18	0.048	0.192		0.24	0.24	0.24	0.24	0.36	0.36	0.12	0.12	0.12	0.12		0.36	0.12	0.384	0.096	0.36	0.36	0.18	0.06	0.192	0.048
20/40/40	20	0.6	0.2	0.4	0.4	0.12	0.24	0.24	0.6	0.8	0.36	0.48	0.666667		0.09	0.27	0.072	0.288	0.48	0.48	0.06	0.18	0.048	0.192		0.18	0.18	0.18	0.18	0.48	0.48	0.12	0.12	0.12	0.12		0.27	0.09	0.288	0.072	0.48	0.48	0.18	0.06	0.192	0.048
40/40/20	21	0.6	0.4	0.4	0.2	0.24	0.24	0.12	0.6	0.6	0.36	0.36	0.333333		0.09	0.27	0.072	0.288	0.36	0.36	0.03	0.09	0.024	0.096		0.18	0.18	0.18	0.18	0.36	0.36	0.06	0.06	0.06	0.06		0.27	0.09	0.288	0.072	0.36	0.36	0.09	0.03	0.096	0.024
										0
100/0/0	1	0.8	1	0	0	0.8	0	0	1	0	0.8	0	0		0.2	0.6	0.16	0.64	0	0	0	0	0	0		0.4	0.4	0.4	0.4	0	0	0	0	0	0		0.6	0.2	0.64	0.16	0	0	0	0	0	0
0/100/0	2	0.8	0	1	0	0	0.8	0	0	1	0	0.8	0		0	0	0	0	0.8	0.8	0	0	0	0		0	0	0	0	0.8	0.8	0	0	0	0		0	0	0	0	0.8	0.8	0	0	0	0
0/0/100	3	0.8	0	0	1	0	0	0.8	1	1	0.8	0.8	1		0.2	0.6	0.16	0.64	0.8	0.8	0.2	0.6	0.16	0.64		0.4	0.4	0.4	0.4	0.8	0.8	0.4	0.4	0.4	0.4		0.6	0.2	0.64	0.16	0.8	0.8	0.6	0.2	0.64	0.16
80/20/0	4	0.8	0.8	0.2	0	0.64	0.16	0	0.8	0.2	0.64	0.16	0		0.16	0.48	0.128	0.512	0.16	0.16	0	0	0	0		0.32	0.32	0.32	0.32	0.16	0.16	0	0	0	0		0.48	0.16	0.512	0.128	0.16	0.16	0	0	0	0
20/80/0	5	0.8	0.2	0.8	0	0.16	0.64	0	0.2	0.8	0.16	0.64	0		0.04	0.12	0.032	0.128	0.64	0.64	0	0	0	0		0.08	0.08	0.08	0.08	0.64	0.64	0	0	0	0		0.12	0.04	0.128	0.032	0.64	0.64	0	0	0	0
80/0/20	6	0.8	0.8	0	0.2	0.64	0	0.16	1	0.2	0.8	0.16	0.2		0.2	0.6	0.16	0.64	0.16	0.16	0.04	0.12	0.032	0.128		0.4	0.4	0.4	0.4	0.16	0.16	0.08	0.08	0.08	0.08		0.6	0.2	0.64	0.16	0.16	0.16	0.12	0.04	0.128	0.032
20/0/80	7	0.8	0.2	0	0.8	0.16	0	0.64	1	0.8	0.8	0.64	0.8		0.2	0.6	0.16	0.64	0.64	0.64	0.16	0.48	0.128	0.512		0.4	0.4	0.4	0.4	0.64	0.64	0.32	0.32	0.32	0.32		0.6	0.2	0.64	0.16	0.64	0.64	0.48	0.16	0.512	0.128
0/80/20	8	0.8	0	0.8	0.2	0	0.64	0.16	0.2	1	0.16	0.8	1		0.04	0.12	0.032	0.128	0.8	0.8	0.04	0.12	0.032	0.128		0.08	0.08	0.08	0.08	0.8	0.8	0.08	0.08	0.08	0.08		0.12	0.04	0.128	0.032	0.8	0.8	0.12	0.04	0.128	0.032
0/20/80	9	0.8	0	0.2	0.8	0	0.16	0.64	0.8	1	0.64	0.8	1		0.16	0.48	0.128	0.512	0.8	0.8	0.16	0.48	0.128	0.512		0.32	0.32	0.32	0.32	0.8	0.8	0.32	0.32	0.32	0.32		0.48	0.16	0.512	0.128	0.8	0.8	0.48	0.16	0.512	0.128
60/40/0	10	0.8	0.6	0.4	0	0.48	0.32	0	0.6	0.4	0.48	0.32	0		0.12	0.36	0.096	0.384	0.32	0.32	0	0	0	0		0.24	0.24	0.24	0.24	0.32	0.32	0	0	0	0		0.36	0.12	0.384	0.096	0.32	0.32	0	0	0	0
40/60/0	11	0.8	0.4	0.6	0	0.32	0.48	0	0.4	0.6	0.32	0.48	0		0.08	0.24	0.064	0.256	0.48	0.48	0	0	0	0		0.16	0.16	0.16	0.16	0.48	0.48	0	0	0	0		0.24	0.08	0.256	0.064	0.48	0.48	0	0	0	0
0/60/40	12	0.8	0	0.6	0.4	0	0.48	0.32	0.4	1	0.32	0.8	1		0.08	0.24	0.064	0.256	0.8	0.8	0.08	0.24	0.064	0.256		0.16	0.16	0.16	0.16	0.8	0.8	0.16	0.16	0.16	0.16		0.24	0.08	0.256	0.064	0.8	0.8	0.24	0.08	0.256	0.064
0/40/60	13	0.8	0	0.4	0.6	0	0.32	0.48	0.6	1	0.48	0.8	1		0.12	0.36	0.096	0.384	0.8	0.8	0.12	0.36	0.096	0.384		0.24	0.24	0.24	0.24	0.8	0.8	0.24	0.24	0.24	0.24		0.36	0.12	0.384	0.096	0.8	0.8	0.36	0.12	0.384	0.096
60/0/40	14	0.8	0.6	0	0.4	0.48	0	0.32	1	0.4	0.8	0.32	0.4		0.2	0.6	0.16	0.64	0.32	0.32	0.08	0.24	0.064	0.256		0.4	0.4	0.4	0.4	0.32	0.32	0.16	0.16	0.16	0.16		0.6	0.2	0.64	0.16	0.32	0.32	0.24	0.08	0.256	0.064
40/0/60	15	0.8	0.4	0	0.6	0.32	0	0.48	1	0.6	0.8	0.48	0.6		0.2	0.6	0.16	0.64	0.48	0.48	0.12	0.36	0.096	0.384		0.4	0.4	0.4	0.4	0.48	0.48	0.24	0.24	0.24	0.24		0.6	0.2	0.64	0.16	0.48	0.48	0.36	0.12	0.384	0.096
60/20/20	16	0.8	0.6	0.2	0.2	0.48	0.16	0.16	0.8	0.4	0.64	0.32	0.25		0.16	0.48	0.128	0.512	0.32	0.32	0.04	0.12	0.032	0.128		0.32	0.32	0.32	0.32	0.32	0.32	0.08	0.08	0.08	0.08		0.48	0.16	0.512	0.128	0.32	0.32	0.12	0.04	0.128	0.032
20/60/20	17	0.8	0.2	0.6	0.2	0.16	0.48	0.16	0.4	0.8	0.32	0.64	0.5		0.08	0.24	0.064	0.256	0.64	0.64	0.04	0.12	0.032	0.128		0.16	0.16	0.16	0.16	0.64	0.64	0.08	0.08	0.08	0.08		0.24	0.08	0.256	0.064	0.64	0.64	0.12	0.04	0.128	0.032
20/20/60	18	0.8	0.2	0.2	0.6	0.16	0.16	0.48	0.8	0.8	0.64	0.64	0.75		0.16	0.48	0.128	0.512	0.64	0.64	0.12	0.36	0.096	0.384		0.32	0.32	0.32	0.32	0.64	0.64	0.24	0.24	0.24	0.24		0.48	0.16	0.512	0.128	0.64	0.64	0.36	0.12	0.384	0.096
40/20/40	19	0.8	0.4	0.2	0.4	0.32	0.16	0.32	0.8	0.6	0.64	0.48	0.5		0.16	0.48	0.128	0.512	0.48	0.48	0.08	0.24	0.064	0.256		0.32	0.32	0.32	0.32	0.48	0.48	0.16	0.16	0.16	0.16		0.48	0.16	0.512	0.128	0.48	0.48	0.24	0.08	0.256	0.064
20/40/40	20	0.8	0.2	0.4	0.4	0.16	0.32	0.32	0.6	0.8	0.48	0.64	0.666667		0.12	0.36	0.096	0.384	0.64	0.64	0.08	0.24	0.064	0.256		0.24	0.24	0.24	0.24	0.64	0.64	0.16	0.16	0.16	0.16		0.36	0.12	0.384	0.096	0.64	0.64	0.24	0.08	0.256	0.064
40/40/20	21	0.8	0.4	0.4	0.2	0.32	0.32	0.16	0.6	0.6	0.48	0.48	0.333333		0.12	0.36	0.096	0.384	0.48	0.48	0.04	0.12	0.032	0.128		0.24	0.24	0.24	0.24	0.48	0.48	0.08	0.08	0.08	0.08		0.36	0.12	0.384	0.096	0.48	0.48	0.12	0.04	0.128	0.032
