# Supplementary material for: Linking Reductions in Alcohol and Birth Control Use Risk Behavior to Prevention of Alcohol‐Exposed Pregnancy: A Population‐Level Simulation of Preconceptual Prevention Programs
Source: Alcohol Clin Exp Res (Hoboken). 2026 Jul 22;50(7):e70379. doi: 10.1111/acer.70379 (PMC13392302; doi:10.1111/acer.70379)
Supplement: Supplementary file 4 — Data S4: Supporting Information. [file ACER-50-0-s001.xlsx]

## Sheet: Original Ratio Policy Tests
Strategy Name	AO/BCO/BB proportion	Program Population Impact	RD to Sober RD Drinking Policy Percent Change	RD to NRD Drinking Policy Percent Change	AUD to Sober AUD Drinking Policy Percent Change	AUD Non to NRD Non Drinking Policy Percent Change	RD Increasing Birth Control Policy Percent Change	AUD Increasing Birth Control Policy Percent Change	RD Non to Sober RD Non Inflow NBC to BC Fraction Percent Change	RD Non to NRD Non Inflow NBC to BC Fraction Percent Change	AUD Non to Sober AUD Non Inflow NBC to BC Fraction Percent Change	AUD Non to NRD Non Inflow NBC to BC Fraction Percent Change	AUD Preg Getting Pregnant Inflow[Preg,BC] in 2016	AUD Preg Getting Pregnant Inflow[Preg,NBC] in 2016	NRD Preg Getting Pregnant Inflow[Preg,BC] in 2016	NRD Preg Getting Pregnant Inflow[Preg,NBC] in 2016	RD Preg Getting Pregnant Inflow[Preg,BC] in 2016	RD Preg Getting Pregnant Inflow[Preg,NBC] in 2016	Sober NRD Preg Getting Pregnant Inflow[Preg,BC] in 2016	Sober NRD Preg Getting Pregnant Inflow[Preg,NBC] in 2016	Sober RD Preg Getting Pregnant Inflow[Preg,BC] in 2016	Sober RD Preg Getting Pregnant Inflow[Preg,NBC] in 2016	Sober AUD Preg Getting Pregnant Inflow[Preg,BC] in 2016	Sober AUD Preg Getting Pregnant Inflow[Preg,NBC] in 2016	AUD Preg to AUD Tx Preg Inflow[Preg,BC] in 2016	AUD Preg to AUD Tx Preg Inflow[Preg,NBC] in 2016	Percent Change in the Number of NRD Getting Pregnant with Treatment in Year T Compared to the Case Where We Did Not Have a Treatment in Year T in 2016	Percent Change in the Number of RD Getting Pregnant with Treatment in Year T Compared to the Case Where We Did Not Have a Treatment in Year T in 2016	Percent Change in the Number of AUD Getting Pregnant with Treatment in Year T Compared to the Case Where We Did Not Have a Treatment in Year T in 2016	Percent Change in the Number of ND Getting Pregnant with Treatment in Year T Compared to the Case Where We Did Not Have a Treatment in Year T in 2016	Percent Change in the Number of Sober NRD Getting Pregnant with Treatment in Year T Compared to the Case Where We Did Not Have a Treatment in Year T in 2016	Percent Change in the Number of Sober RD Getting Pregnant with Treatment in Year T Compared to the Case Where We Did Not Have a Treatment in Year T in 2016	Percent Change in the Number of Sober AUD Getting Pregnant with Treatment in Year T Compared to the Case Where We Did Not Have a Treatment in Year T in 2016	Percent Change in the Number of AUD Preg Flowing to AUD Preg Tx in the Treatment Strategy in Year T Compared to the Case Where We Did Not Have a Treatment in Year T in 2016	Percent Change in the Number of AUD and RD Getting Pregnant with Treatment in Year T Compared to the Case Where We Did Not Have a Treatment in Year T in 2016	Percent Change in the Number of AEP Getting Pregnant with Treatment in Year T Compared to the Case Where We Did Not Have a Treatment in Year T in 2016	Percent Change in the Total Number of People Getting Pregnant with Treatment in Year T Compared to the Case Where We Did Not Have a Treatment in Year T in 2016	AUD[Non,BC] in 2016	AUD[Non,NBC] in 2016	AUD[Preg,BC] in 2016	AUD[Preg,NBC] in 2016	AUD in Treatment[Non,BC] in 2016	AUD in Treatment[Non,NBC] in 2016	AUD in Treatment[Preg,BC] in 2016	AUD in Treatment[Preg,NBC] in 2016	ND[Non,BC] in 2016	ND[Non,NBC] in 2016	ND[Preg,BC] in 2016	ND[Preg,NBC] in 2016
Eligible_20_S01	100/0/0	0.2	0.05	0.15	0.04	0.16	0	0	0	0	0	0	19.8441	74.3702	101.477	373.107	40.2032	147.364	27.9327	108.832	6.41123	20.2442	1.74579	6.74847	1.11262	4.16979	-7.46091e-07	2.73579e-06	9.29221e-07	-9.66252e-07	3.46926e-06	-2.24424e-06	4.18785e-06	7.70958e-07	-3.28335e-06	2.34342e-06	-5.83011e-06	746.198	277.27	6.01855	30.0724	20.1406	7.45995	1.20116	5.97971	1174.75	255.562	23.4287	124.311
Eligible_20_S02	0/100/0	0.2	0	0	0	0	0.2	0.2	0	0	0	0	19.8441	74.3702	101.477	373.107	40.2032	147.364	27.9327	108.832	6.41123	20.2442	1.74579	6.74847	1.11262	4.16979	-7.46091e-07	2.73579e-06	9.29221e-07	-9.66252e-07	3.46926e-06	-2.24424e-06	4.18785e-06	7.70958e-07	-3.28335e-06	2.34342e-06	-5.83011e-06	746.198	277.27	6.01855	30.0724	20.1406	7.45995	1.20116	5.97971	1174.75	255.562	23.4287	124.311
Eligible_20_S03	0/0/100	0.2	0.05	0.15	0.04	0.16	0.2	0.2	0.05	0.15	0.04	0.16	19.8441	74.3702	101.477	373.107	40.2032	147.364	27.9327	108.832	6.41123	20.2442	1.74579	6.74847	1.11262	4.16979	-7.46091e-07	2.73579e-06	9.29221e-07	-9.66252e-07	3.46926e-06	-2.24424e-06	4.18785e-06	7.70958e-07	-3.28335e-06	2.34342e-06	-5.83011e-06	746.198	277.27	6.01855	30.0724	20.1406	7.45995	1.20116	5.97971	1174.75	255.562	23.4287	124.311
Eligible_20_S04	80/20/0	0.2	0.04	0.12	0.03	0.13	0.04	0.04	0	0	0	0	19.8441	74.3702	101.477	373.107	40.2032	147.364	27.9327	108.832	6.41123	20.2442	1.74579	6.74847	1.11262	4.16979	-7.46091e-07	2.73579e-06	9.29221e-07	-9.66252e-07	3.46926e-06	-2.24424e-06	4.18785e-06	7.70958e-07	-3.28335e-06	2.34342e-06	-5.83011e-06	746.198	277.27	6.01855	30.0724	20.1406	7.45995	1.20116	5.97971	1174.75	255.562	23.4287	124.311
Eligible_20_S05	20/80/0	0.2	0.01	0.03	0.01	0.03	0.16	0.16	0	0	0	0	19.8441	74.3702	101.477	373.107	40.2032	147.364	27.9327	108.832	6.41123	20.2442	1.74579	6.74847	1.11262	4.16979	-7.46091e-07	2.73579e-06	9.29221e-07	-9.66252e-07	3.46926e-06	-2.24424e-06	4.18785e-06	7.70958e-07	-3.28335e-06	2.34342e-06	-5.83011e-06	746.198	277.27	6.01855	30.0724	20.1406	7.45995	1.20116	5.97971	1174.75	255.562	23.4287	124.311
Eligible_20_S06	80/0/20	0.2	0.05	0.15	0.04	0.16	0.04	0.04	0.01	0.03	0.01	0.03	19.8441	74.3702	101.477	373.107	40.2032	147.364	27.9327	108.832	6.41123	20.2442	1.74579	6.74847	1.11262	4.16979	-7.46091e-07	2.73579e-06	9.29221e-07	-9.66252e-07	3.46926e-06	-2.24424e-06	4.18785e-06	7.70958e-07	-3.28335e-06	2.34342e-06	-5.83011e-06	746.198	277.27	6.01855	30.0724	20.1406	7.45995	1.20116	5.97971	1174.75	255.562	23.4287	124.311
Eligible_20_S07	20/0/80	0.2	0.05	0.15	0.04	0.16	0.16	0.16	0.04	0.12	0.03	0.13	19.8441	74.3702	101.477	373.107	40.2032	147.364	27.9327	108.832	6.41123	20.2442	1.74579	6.74847	1.11262	4.16979	-7.46091e-07	2.73579e-06	9.29221e-07	-9.66252e-07	3.46926e-06	-2.24424e-06	4.18785e-06	7.70958e-07	-3.28335e-06	2.34342e-06	-5.83011e-06	746.198	277.27	6.01855	30.0724	20.1406	7.45995	1.20116	5.97971	1174.75	255.562	23.4287	124.311
Eligible_20_S08	0/80/20	0.2	0.01	0.03	0.01	0.03	0.2	0.2	0.01	0.03	0.01	0.03	19.8441	74.3702	101.477	373.107	40.2032	147.364	27.9327	108.832	6.41123	20.2442	1.74579	6.74847	1.11262	4.16979	-7.46091e-07	2.73579e-06	9.29221e-07	-9.66252e-07	3.46926e-06	-2.24424e-06	4.18785e-06	7.70958e-07	-3.28335e-06	2.34342e-06	-5.83011e-06	746.198	277.27	6.01855	30.0724	20.1406	7.45995	1.20116	5.97971	1174.75	255.562	23.4287	124.311
Eligible_20_S09	0/20/80	0.2	0.04	0.12	0.03	0.13	0.2	0.2	0.04	0.12	0.03	0.13	19.8441	74.3702	101.477	373.107	40.2032	147.364	27.9327	108.832	6.41123	20.2442	1.74579	6.74847	1.11262	4.16979	-7.46091e-07	2.73579e-06	9.29221e-07	-9.66252e-07	3.46926e-06	-2.24424e-06	4.18785e-06	7.70958e-07	-3.28335e-06	2.34342e-06	-5.83011e-06	746.198	277.27	6.01855	30.0724	20.1406	7.45995	1.20116	5.97971	1174.75	255.562	23.4287	124.311
Eligible_20_S10	60/40/0	0.2	0.03	0.09	0.02	0.1	0.08	0.08	0	0	0	0	19.8441	74.3702	101.477	373.107	40.2032	147.364	27.9327	108.832	6.41123	20.2442	1.74579	6.74847	1.11262	4.16979	-7.46091e-07	2.73579e-06	9.29221e-07	-9.66252e-07	3.46926e-06	-2.24424e-06	4.18785e-06	7.70958e-07	-3.28335e-06	2.34342e-06	-5.83011e-06	746.198	277.27	6.01855	30.0724	20.1406	7.45995	1.20116	5.97971	1174.75	255.562	23.4287	124.311
Eligible_20_S11	40/60/0	0.2	0.02	0.06	0.02	0.06	0.12	0.12	0	0	0	0	19.8441	74.3702	101.477	373.107	40.2032	147.364	27.9327	108.832	6.41123	20.2442	1.74579	6.74847	1.11262	4.16979	-7.46091e-07	2.73579e-06	9.29221e-07	-9.66252e-07	3.46926e-06	-2.24424e-06	4.18785e-06	7.70958e-07	-3.28335e-06	2.34342e-06	-5.83011e-06	746.198	277.27	6.01855	30.0724	20.1406	7.45995	1.20116	5.97971	1174.75	255.562	23.4287	124.311
Eligible_20_S12	0/60/40	0.2	0.02	0.06	0.02	0.06	0.2	0.2	0.02	0.06	0.02	0.06	19.8441	74.3702	101.477	373.107	40.2032	147.364	27.9327	108.832	6.41123	20.2442	1.74579	6.74847	1.11262	4.16979	-7.46091e-07	2.73579e-06	9.29221e-07	-9.66252e-07	3.46926e-06	-2.24424e-06	4.18785e-06	7.70958e-07	-3.28335e-06	2.34342e-06	-5.83011e-06	746.198	277.27	6.01855	30.0724	20.1406	7.45995	1.20116	5.97971	1174.75	255.562	23.4287	124.311
Eligible_20_S13	0/40/60	0.2	0.03	0.09	0.02	0.1	0.2	0.2	0.03	0.09	0.02	0.1	19.8441	74.3702	101.477	373.107	40.2032	147.364	27.9327	108.832	6.41123	20.2442	1.74579	6.74847	1.11262	4.16979	-7.46091e-07	2.73579e-06	9.29221e-07	-9.66252e-07	3.46926e-06	-2.24424e-06	4.18785e-06	7.70958e-07	-3.28335e-06	2.34342e-06	-5.83011e-06	746.198	277.27	6.01855	30.0724	20.1406	7.45995	1.20116	5.97971	1174.75	255.562	23.4287	124.311
Eligible_20_S14	60/0/40	0.2	0.05	0.15	0.04	0.16	0.08	0.08	0.02	0.06	0.02	0.06	19.8441	74.3702	101.477	373.107	40.2032	147.364	27.9327	108.832	6.41123	20.2442	1.74579	6.74847	1.11262	4.16979	-7.46091e-07	2.73579e-06	9.29221e-07	-9.66252e-07	3.46926e-06	-2.24424e-06	4.18785e-06	7.70958e-07	-3.28335e-06	2.34342e-06	-5.83011e-06	746.198	277.27	6.01855	30.0724	20.1406	7.45995	1.20116	5.97971	1174.75	255.562	23.4287	124.311
Eligible_20_S15	40/0/60	0.2	0.05	0.15	0.04	0.16	0.12	0.12	0.03	0.09	0.02	0.1	19.8441	74.3702	101.477	373.107	40.2032	147.364	27.9327	108.832	6.41123	20.2442	1.74579	6.74847	1.11262	4.16979	-7.46091e-07	2.73579e-06	9.29221e-07	-9.66252e-07	3.46926e-06	-2.24424e-06	4.18785e-06	7.70958e-07	-3.28335e-06	2.34342e-06	-5.83011e-06	746.198	277.27	6.01855	30.0724	20.1406	7.45995	1.20116	5.97971	1174.75	255.562	23.4287	124.311
Eligible_20_S16	60/20/20	0.2	0.04	0.12	0.03	0.13	0.08	0.08	0.01	0.03	0.01	0.03	19.8441	74.3702	101.477	373.107	40.2032	147.364	27.9327	108.832	6.41123	20.2442	1.74579	6.74847	1.11262	4.16979	-7.46091e-07	2.73579e-06	9.29221e-07	-9.66252e-07	3.46926e-06	-2.24424e-06	4.18785e-06	7.70958e-07	-3.28335e-06	2.34342e-06	-5.83011e-06	746.198	277.27	6.01855	30.0724	20.1406	7.45995	1.20116	5.97971	1174.75	255.562	23.4287	124.311
Eligible_20_S17	20/60/20	0.2	0.02	0.06	0.02	0.06	0.16	0.16	0.01	0.03	0.01	0.03	19.8441	74.3702	101.477	373.107	40.2032	147.364	27.9327	108.832	6.41123	20.2442	1.74579	6.74847	1.11262	4.16979	-7.46091e-07	2.73579e-06	9.29221e-07	-9.66252e-07	3.46926e-06	-2.24424e-06	4.18785e-06	7.70958e-07	-3.28335e-06	2.34342e-06	-5.83011e-06	746.198	277.27	6.01855	30.0724	20.1406	7.45995	1.20116	5.97971	1174.75	255.562	23.4287	124.311
Eligible_20_S18	20/20/60	0.2	0.04	0.12	0.03	0.13	0.16	0.16	0.03	0.09	0.02	0.1	19.8441	74.3702	101.477	373.107	40.2032	147.364	27.9327	108.832	6.41123	20.2442	1.74579	6.74847	1.11262	4.16979	-7.46091e-07	2.73579e-06	9.29221e-07	-9.66252e-07	3.46926e-06	-2.24424e-06	4.18785e-06	7.70958e-07	-3.28335e-06	2.34342e-06	-5.83011e-06	746.198	277.27	6.01855	30.0724	20.1406	7.45995	1.20116	5.97971	1174.75	255.562	23.4287	124.311
Eligible_20_S19	40/20/40	0.2	0.04	0.12	0.03	0.13	0.12	0.12	0.02	0.06	0.02	0.06	19.8441	74.3702	101.477	373.107	40.2032	147.364	27.9327	108.832	6.41123	20.2442	1.74579	6.74847	1.11262	4.16979	-7.46091e-07	2.73579e-06	9.29221e-07	-9.66252e-07	3.46926e-06	-2.24424e-06	4.18785e-06	7.70958e-07	-3.28335e-06	2.34342e-06	-5.83011e-06	746.198	277.27	6.01855	30.0724	20.1406	7.45995	1.20116	5.97971	1174.75	255.562	23.4287	124.311
Eligible_20_S20	20/40/40	0.2	0.03	0.09	0.02	0.1	0.16	0.16	0.02	0.06	0.02	0.06	19.8441	74.3702	101.477	373.107	40.2032	147.364	27.9327	108.832	6.41123	20.2442	1.74579	6.74847	1.11262	4.16979	-7.46091e-07	2.73579e-06	9.29221e-07	-9.66252e-07	3.46926e-06	-2.24424e-06	4.18785e-06	7.70958e-07	-3.28335e-06	2.34342e-06	-5.83011e-06	746.198	277.27	6.01855	30.0724	20.1406	7.45995	1.20116	5.97971	1174.75	255.562	23.4287	124.311
Eligible_20_S21	40/40/20	0.2	0.03	0.09	0.02	0.1	0.12	0.12	0.01	0.03	0.01	0.03	19.8441	74.3702	101.477	373.107	40.2032	147.364	27.9327	108.832	6.41123	20.2442	1.74579	6.74847	1.11262	4.16979	-7.46091e-07	2.73579e-06	9.29221e-07	-9.66252e-07	3.46926e-06	-2.24424e-06	4.18785e-06	7.70958e-07	-3.28335e-06	2.34342e-06	-5.83011e-06	746.198	277.27	6.01855	30.0724	20.1406	7.45995	1.20116	5.97971	1174.75	255.562	23.4287	124.311
Eligible_40_S01	100/0/0	0.4	0.1	0.3	0.08	0.32	0	0	0	0	0	0	19.8441	74.3702	101.477	373.107	40.2032	147.364	27.9327	108.832	6.41123	20.2442	1.74579	6.74847	1.11262	4.16979	-7.46091e-07	2.73579e-06	9.29221e-07	-9.66252e-07	3.46926e-06	-2.24424e-06	4.18785e-06	7.70958e-07	-3.28335e-06	2.34342e-06	-5.83011e-06	746.198	277.27	6.01855	30.0724	20.1406	7.45995	1.20116	5.97971	1174.75	255.562	23.4287	124.311
Eligible_40_S02	0/100/0	0.4	0	0	0	0	0.4	0.4	0	0	0	0	19.8441	74.3702	101.477	373.107	40.2032	147.364	27.9327	108.832	6.41123	20.2442	1.74579	6.74847	1.11262	4.16979	-7.46091e-07	2.73579e-06	9.29221e-07	-9.66252e-07	3.46926e-06	-2.24424e-06	4.18785e-06	7.70958e-07	-3.28335e-06	2.34342e-06	-5.83011e-06	746.198	277.27	6.01855	30.0724	20.1406	7.45995	1.20116	5.97971	1174.75	255.562	23.4287	124.311
Eligible_40_S03	0/0/100	0.4	0.1	0.3	0.08	0.32	0.4	0.4	0.1	0.3	0.08	0.32	19.8441	74.3702	101.477	373.107	40.2032	147.364	27.9327	108.832	6.41123	20.2442	1.74579	6.74847	1.11262	4.16979	-7.46091e-07	2.73579e-06	9.29221e-07	-9.66252e-07	3.46926e-06	-2.24424e-06	4.18785e-06	7.70958e-07	-3.28335e-06	2.34342e-06	-5.83011e-06	746.198	277.27	6.01855	30.0724	20.1406	7.45995	1.20116	5.97971	1174.75	255.562	23.4287	124.311
Eligible_40_S04	80/20/0	0.4	0.08	0.24	0.06	0.26	0.08	0.08	0	0	0	0	19.8441	74.3702	101.477	373.107	40.2032	147.364	27.9327	108.832	6.41123	20.2442	1.74579	6.74847	1.11262	4.16979	-7.46091e-07	2.73579e-06	9.29221e-07	-9.66252e-07	3.46926e-06	-2.24424e-06	4.18785e-06	7.70958e-07	-3.28335e-06	2.34342e-06	-5.83011e-06	746.198	277.27	6.01855	30.0724	20.1406	7.45995	1.20116	5.97971	1174.75	255.562	23.4287	124.311
Eligible_40_S05	20/80/0	0.4	0.02	0.06	0.02	0.06	0.32	0.32	0	0	0	0	19.8441	74.3702	101.477	373.107	40.2032	147.364	27.9327	108.832	6.41123	20.2442	1.74579	6.74847	1.11262	4.16979	-7.46091e-07	2.73579e-06	9.29221e-07	-9.66252e-07	3.46926e-06	-2.24424e-06	4.18785e-06	7.70958e-07	-3.28335e-06	2.34342e-06	-5.83011e-06	746.198	277.27	6.01855	30.0724	20.1406	7.45995	1.20116	5.97971	1174.75	255.562	23.4287	124.311
Eligible_40_S06	80/0/20	0.4	0.1	0.3	0.08	0.32	0.08	0.08	0.02	0.06	0.02	0.06	19.8441	74.3702	101.477	373.107	40.2032	147.364	27.9327	108.832	6.41123	20.2442	1.74579	6.74847	1.11262	4.16979	-7.46091e-07	2.73579e-06	9.29221e-07	-9.66252e-07	3.46926e-06	-2.24424e-06	4.18785e-06	7.70958e-07	-3.28335e-06	2.34342e-06	-5.83011e-06	746.198	277.27	6.01855	30.0724	20.1406	7.45995	1.20116	5.97971	1174.75	255.562	23.4287	124.311
Eligible_40_S07	20/0/80	0.4	0.1	0.3	0.08	0.32	0.32	0.32	0.08	0.24	0.06	0.26	19.8441	74.3702	101.477	373.107	40.2032	147.364	27.9327	108.832	6.41123	20.2442	1.74579	6.74847	1.11262	4.16979	-7.46091e-07	2.73579e-06	9.29221e-07	-9.66252e-07	3.46926e-06	-2.24424e-06	4.18785e-06	7.70958e-07	-3.28335e-06	2.34342e-06	-5.83011e-06	746.198	277.27	6.01855	30.0724	20.1406	7.45995	1.20116	5.97971	1174.75	255.562	23.4287	124.311
Eligible_40_S08	0/80/20	0.4	0.02	0.06	0.02	0.06	0.4	0.4	0.02	0.06	0.02	0.06	19.8441	74.3702	101.477	373.107	40.2032	147.364	27.9327	108.832	6.41123	20.2442	1.74579	6.74847	1.11262	4.16979	-7.46091e-07	2.73579e-06	9.29221e-07	-9.66252e-07	3.46926e-06	-2.24424e-06	4.18785e-06	7.70958e-07	-3.28335e-06	2.34342e-06	-5.83011e-06	746.198	277.27	6.01855	30.0724	20.1406	7.45995	1.20116	5.97971	1174.75	255.562	23.4287	124.311
Eligible_40_S09	0/20/80	0.4	0.08	0.24	0.06	0.26	0.4	0.4	0.08	0.24	0.06	0.26	19.8441	74.3702	101.477	373.107	40.2032	147.364	27.9327	108.832	6.41123	20.2442	1.74579	6.74847	1.11262	4.16979	-7.46091e-07	2.73579e-06	9.29221e-07	-9.66252e-07	3.46926e-06	-2.24424e-06	4.18785e-06	7.70958e-07	-3.28335e-06	2.34342e-06	-5.83011e-06	746.198	277.27	6.01855	30.0724	20.1406	7.45995	1.20116	5.97971	1174.75	255.562	23.4287	124.311
Eligible_40_S10	60/40/0	0.4	0.06	0.18	0.05	0.19	0.16	0.16	0	0	0	0	19.8441	74.3702	101.477	373.107	40.2032	147.364	27.9327	108.832	6.41123	20.2442	1.74579	6.74847	1.11262	4.16979	-7.46091e-07	2.73579e-06	9.29221e-07	-9.66252e-07	3.46926e-06	-2.24424e-06	4.18785e-06	7.70958e-07	-3.28335e-06	2.34342e-06	-5.83011e-06	746.198	277.27	6.01855	30.0724	20.1406	7.45995	1.20116	5.97971	1174.75	255.562	23.4287	124.311
Eligible_40_S11	40/60/0	0.4	0.04	0.12	0.03	0.13	0.24	0.24	0	0	0	0	19.8441	74.3702	101.477	373.107	40.2032	147.364	27.9327	108.832	6.41123	20.2442	1.74579	6.74847	1.11262	4.16979	-7.46091e-07	2.73579e-06	9.29221e-07	-9.66252e-07	3.46926e-06	-2.24424e-06	4.18785e-06	7.70958e-07	-3.28335e-06	2.34342e-06	-5.83011e-06	746.198	277.27	6.01855	30.0724	20.1406	7.45995	1.20116	5.97971	1174.75	255.562	23.4287	124.311
Eligible_40_S12	0/60/40	0.4	0.04	0.12	0.03	0.13	0.4	0.4	0.04	0.12	0.03	0.13	19.8441	74.3702	101.477	373.107	40.2032	147.364	27.9327	108.832	6.41123	20.2442	1.74579	6.74847	1.11262	4.16979	-7.46091e-07	2.73579e-06	9.29221e-07	-9.66252e-07	3.46926e-06	-2.24424e-06	4.18785e-06	7.70958e-07	-3.28335e-06	2.34342e-06	-5.83011e-06	746.198	277.27	6.01855	30.0724	20.1406	7.45995	1.20116	5.97971	1174.75	255.562	23.4287	124.311
Eligible_40_S13	0/40/60	0.4	0.06	0.18	0.05	0.19	0.4	0.4	0.06	0.18	0.05	0.19	19.8441	74.3702	101.477	373.107	40.2032	147.364	27.9327	108.832	6.41123	20.2442	1.74579	6.74847	1.11262	4.16979	-7.46091e-07	2.73579e-06	9.29221e-07	-9.66252e-07	3.46926e-06	-2.24424e-06	4.18785e-06	7.70958e-07	-3.28335e-06	2.34342e-06	-5.83011e-06	746.198	277.27	6.01855	30.0724	20.1406	7.45995	1.20116	5.97971	1174.75	255.562	23.4287	124.311
Eligible_40_S14	60/0/40	0.4	0.1	0.3	0.08	0.32	0.16	0.16	0.04	0.12	0.03	0.13	19.8441	74.3702	101.477	373.107	40.2032	147.364	27.9327	108.832	6.41123	20.2442	1.74579	6.74847	1.11262	4.16979	-7.46091e-07	2.73579e-06	9.29221e-07	-9.66252e-07	3.46926e-06	-2.24424e-06	4.18785e-06	7.70958e-07	-3.28335e-06	2.34342e-06	-5.83011e-06	746.198	277.27	6.01855	30.0724	20.1406	7.45995	1.20116	5.97971	1174.75	255.562	23.4287	124.311
Eligible_40_S15	40/0/60	0.4	0.1	0.3	0.08	0.32	0.24	0.24	0.06	0.18	0.05	0.19	19.8441	74.3702	101.477	373.107	40.2032	147.364	27.9327	108.832	6.41123	20.2442	1.74579	6.74847	1.11262	4.16979	-7.46091e-07	2.73579e-06	9.29221e-07	-9.66252e-07	3.46926e-06	-2.24424e-06	4.18785e-06	7.70958e-07	-3.28335e-06	2.34342e-06	-5.83011e-06	746.198	277.27	6.01855	30.0724	20.1406	7.45995	1.20116	5.97971	1174.75	255.562	23.4287	124.311
Eligible_40_S16	60/20/20	0.4	0.08	0.24	0.06	0.26	0.16	0.16	0.02	0.06	0.02	0.06	19.8441	74.3702	101.477	373.107	40.2032	147.364	27.9327	108.832	6.41123	20.2442	1.74579	6.74847	1.11262	4.16979	-7.46091e-07	2.73579e-06	9.29221e-07	-9.66252e-07	3.46926e-06	-2.24424e-06	4.18785e-06	7.70958e-07	-3.28335e-06	2.34342e-06	-5.83011e-06	746.198	277.27	6.01855	30.0724	20.1406	7.45995	1.20116	5.97971	1174.75	255.562	23.4287	124.311
Eligible_40_S17	20/60/20	0.4	0.04	0.12	0.03	0.13	0.32	0.32	0.02	0.06	0.02	0.06	19.8441	74.3702	101.477	373.107	40.2032	147.364	27.9327	108.832	6.41123	20.2442	1.74579	6.74847	1.11262	4.16979	-7.46091e-07	2.73579e-06	9.29221e-07	-9.66252e-07	3.46926e-06	-2.24424e-06	4.18785e-06	7.70958e-07	-3.28335e-06	2.34342e-06	-5.83011e-06	746.198	277.27	6.01855	30.0724	20.1406	7.45995	1.20116	5.97971	1174.75	255.562	23.4287	124.311
Eligible_40_S18	20/20/60	0.4	0.08	0.24	0.06	0.26	0.32	0.32	0.06	0.18	0.05	0.19	19.8441	74.3702	101.477	373.107	40.2032	147.364	27.9327	108.832	6.41123	20.2442	1.74579	6.74847	1.11262	4.16979	-7.46091e-07	2.73579e-06	9.29221e-07	-9.66252e-07	3.46926e-06	-2.24424e-06	4.18785e-06	7.70958e-07	-3.28335e-06	2.34342e-06	-5.83011e-06	746.198	277.27	6.01855	30.0724	20.1406	7.45995	1.20116	5.97971	1174.75	255.562	23.4287	124.311
Eligible_40_S19	40/20/40	0.4	0.08	0.24	0.06	0.26	0.24	0.24	0.04	0.12	0.03	0.13	19.8441	74.3702	101.477	373.107	40.2032	147.364	27.9327	108.832	6.41123	20.2442	1.74579	6.74847	1.11262	4.16979	-7.46091e-07	2.73579e-06	9.29221e-07	-9.66252e-07	3.46926e-06	-2.24424e-06	4.18785e-06	7.70958e-07	-3.28335e-06	2.34342e-06	-5.83011e-06	746.198	277.27	6.01855	30.0724	20.1406	7.45995	1.20116	5.97971	1174.75	255.562	23.4287	124.311
Eligible_40_S20	20/40/40	0.4	0.06	0.18	0.05	0.19	0.32	0.32	0.04	0.12	0.03	0.13	19.8441	74.3702	101.477	373.107	40.2032	147.364	27.9327	108.832	6.41123	20.2442	1.74579	6.74847	1.11262	4.16979	-7.46091e-07	2.73579e-06	9.29221e-07	-9.66252e-07	3.46926e-06	-2.24424e-06	4.18785e-06	7.70958e-07	-3.28335e-06	2.34342e-06	-5.83011e-06	746.198	277.27	6.01855	30.0724	20.1406	7.45995	1.20116	5.97971	1174.75	255.562	23.4287	124.311
Eligible_40_S21	40/40/20	0.4	0.06	0.18	0.05	0.19	0.24	0.24	0.02	0.06	0.02	0.06	19.8441	74.3702	101.477	373.107	40.2032	147.364	27.9327	108.832	6.41123	20.2442	1.74579	6.74847	1.11262	4.16979	-7.46091e-07	2.73579e-06	9.29221e-07	-9.66252e-07	3.46926e-06	-2.24424e-06	4.18785e-06	7.70958e-07	-3.28335e-06	2.34342e-06	-5.83011e-06	746.198	277.27	6.01855	30.0724	20.1406	7.45995	1.20116	5.97971	1174.75	255.562	23.4287	124.311
Eligible_60_S01	100/0/0	0.6	0.15	0.45	0.12	0.48	0	0	0	0	0	0	19.8441	74.3702	101.477	373.107	40.2032	147.364	27.9327	108.832	6.41123	20.2442	1.74579	6.74847	1.11262	4.16979	-7.46091e-07	2.73579e-06	9.29221e-07	-9.66252e-07	3.46926e-06	-2.24424e-06	4.18785e-06	7.70958e-07	-3.28335e-06	2.34342e-06	-5.83011e-06	746.198	277.27	6.01855	30.0724	20.1406	7.45995	1.20116	5.97971	1174.75	255.562	23.4287	124.311
Eligible_60_S02	0/100/0	0.6	0	0	0	0	0.6	0.6	0	0	0	0	19.8441	74.3702	101.477	373.107	40.2032	147.364	27.9327	108.832	6.41123	20.2442	1.74579	6.74847	1.11262	4.16979	-7.46091e-07	2.73579e-06	9.29221e-07	-9.66252e-07	3.46926e-06	-2.24424e-06	4.18785e-06	7.70958e-07	-3.28335e-06	2.34342e-06	-5.83011e-06	746.198	277.27	6.01855	30.0724	20.1406	7.45995	1.20116	5.97971	1174.75	255.562	23.4287	124.311
Eligible_60_S03	0/0/100	0.6	0.15	0.45	0.12	0.48	0.6	0.6	0.15	0.45	0.12	0.48	19.8441	74.3702	101.477	373.107	40.2032	147.364	27.9327	108.832	6.41123	20.2442	1.74579	6.74847	1.11262	4.16979	-7.46091e-07	2.73579e-06	9.29221e-07	-9.66252e-07	3.46926e-06	-2.24424e-06	4.18785e-06	7.70958e-07	-3.28335e-06	2.34342e-06	-5.83011e-06	746.198	277.27	6.01855	30.0724	20.1406	7.45995	1.20116	5.97971	1174.75	255.562	23.4287	124.311
Eligible_60_S04	80/20/0	0.6	0.12	0.36	0.1	0.38	0.12	0.12	0	0	0	0	19.8441	74.3702	101.477	373.107	40.2032	147.364	27.9327	108.832	6.41123	20.2442	1.74579	6.74847	1.11262	4.16979	-7.46091e-07	2.73579e-06	9.29221e-07	-9.66252e-07	3.46926e-06	-2.24424e-06	4.18785e-06	7.70958e-07	-3.28335e-06	2.34342e-06	-5.83011e-06	746.198	277.27	6.01855	30.0724	20.1406	7.45995	1.20116	5.97971	1174.75	255.562	23.4287	124.311
Eligible_60_S05	20/80/0	0.6	0.03	0.09	0.02	0.1	0.48	0.48	0	0	0	0	19.8441	74.3702	101.477	373.107	40.2032	147.364	27.9327	108.832	6.41123	20.2442	1.74579	6.74847	1.11262	4.16979	-7.46091e-07	2.73579e-06	9.29221e-07	-9.66252e-07	3.46926e-06	-2.24424e-06	4.18785e-06	7.70958e-07	-3.28335e-06	2.34342e-06	-5.83011e-06	746.198	277.27	6.01855	30.0724	20.1406	7.45995	1.20116	5.97971	1174.75	255.562	23.4287	124.311
Eligible_60_S06	80/0/20	0.6	0.15	0.45	0.12	0.48	0.12	0.12	0.03	0.09	0.02	0.1	19.8441	74.3702	101.477	373.107	40.2032	147.364	27.9327	108.832	6.41123	20.2442	1.74579	6.74847	1.11262	4.16979	-7.46091e-07	2.73579e-06	9.29221e-07	-9.66252e-07	3.46926e-06	-2.24424e-06	4.18785e-06	7.70958e-07	-3.28335e-06	2.34342e-06	-5.83011e-06	746.198	277.27	6.01855	30.0724	20.1406	7.45995	1.20116	5.97971	1174.75	255.562	23.4287	124.311
Eligible_60_S07	20/0/80	0.6	0.15	0.45	0.12	0.48	0.48	0.48	0.12	0.36	0.1	0.38	19.8441	74.3702	101.477	373.107	40.2032	147.364	27.9327	108.832	6.41123	20.2442	1.74579	6.74847	1.11262	4.16979	-7.46091e-07	2.73579e-06	9.29221e-07	-9.66252e-07	3.46926e-06	-2.24424e-06	4.18785e-06	7.70958e-07	-3.28335e-06	2.34342e-06	-5.83011e-06	746.198	277.27	6.01855	30.0724	20.1406	7.45995	1.20116	5.97971	1174.75	255.562	23.4287	124.311
Eligible_60_S08	0/80/20	0.6	0.03	0.09	0.02	0.1	0.6	0.6	0.03	0.09	0.02	0.1	19.8441	74.3702	101.477	373.107	40.2032	147.364	27.9327	108.832	6.41123	20.2442	1.74579	6.74847	1.11262	4.16979	-7.46091e-07	2.73579e-06	9.29221e-07	-9.66252e-07	3.46926e-06	-2.24424e-06	4.18785e-06	7.70958e-07	-3.28335e-06	2.34342e-06	-5.83011e-06	746.198	277.27	6.01855	30.0724	20.1406	7.45995	1.20116	5.97971	1174.75	255.562	23.4287	124.311
Eligible_60_S09	0/20/80	0.6	0.12	0.36	0.1	0.38	0.6	0.6	0.12	0.36	0.1	0.38	19.8441	74.3702	101.477	373.107	40.2032	147.364	27.9327	108.832	6.41123	20.2442	1.74579	6.74847	1.11262	4.16979	-7.46091e-07	2.73579e-06	9.29221e-07	-9.66252e-07	3.46926e-06	-2.24424e-06	4.18785e-06	7.70958e-07	-3.28335e-06	2.34342e-06	-5.83011e-06	746.198	277.27	6.01855	30.0724	20.1406	7.45995	1.20116	5.97971	1174.75	255.562	23.4287	124.311
Eligible_60_S10	60/40/0	0.6	0.09	0.27	0.07	0.29	0.24	0.24	0	0	0	0	19.8441	74.3702	101.477	373.107	40.2032	147.364	27.9327	108.832	6.41123	20.2442	1.74579	6.74847	1.11262	4.16979	-7.46091e-07	2.73579e-06	9.29221e-07	-9.66252e-07	3.46926e-06	-2.24424e-06	4.18785e-06	7.70958e-07	-3.28335e-06	2.34342e-06	-5.83011e-06	746.198	277.27	6.01855	30.0724	20.1406	7.45995	1.20116	5.97971	1174.75	255.562	23.4287	124.311
Eligible_60_S11	40/60/0	0.6	0.06	0.18	0.05	0.19	0.36	0.36	0	0	0	0	19.8441	74.3702	101.477	373.107	40.2032	147.364	27.9327	108.832	6.41123	20.2442	1.74579	6.74847	1.11262	4.16979	-7.46091e-07	2.73579e-06	9.29221e-07	-9.66252e-07	3.46926e-06	-2.24424e-06	4.18785e-06	7.70958e-07	-3.28335e-06	2.34342e-06	-5.83011e-06	746.198	277.27	6.01855	30.0724	20.1406	7.45995	1.20116	5.97971	1174.75	255.562	23.4287	124.311
Eligible_60_S12	0/60/40	0.6	0.06	0.18	0.05	0.19	0.6	0.6	0.06	0.18	0.05	0.19	19.8441	74.3702	101.477	373.107	40.2032	147.364	27.9327	108.832	6.41123	20.2442	1.74579	6.74847	1.11262	4.16979	-7.46091e-07	2.73579e-06	9.29221e-07	-9.66252e-07	3.46926e-06	-2.24424e-06	4.18785e-06	7.70958e-07	-3.28335e-06	2.34342e-06	-5.83011e-06	746.198	277.27	6.01855	30.0724	20.1406	7.45995	1.20116	5.97971	1174.75	255.562	23.4287	124.311
Eligible_60_S13	0/40/60	0.6	0.09	0.27	0.07	0.29	0.6	0.6	0.09	0.27	0.07	0.29	19.8441	74.3702	101.477	373.107	40.2032	147.364	27.9327	108.832	6.41123	20.2442	1.74579	6.74847	1.11262	4.16979	-7.46091e-07	2.73579e-06	9.29221e-07	-9.66252e-07	3.46926e-06	-2.24424e-06	4.18785e-06	7.70958e-07	-3.28335e-06	2.34342e-06	-5.83011e-06	746.198	277.27	6.01855	30.0724	20.1406	7.45995	1.20116	5.97971	1174.75	255.562	23.4287	124.311
Eligible_60_S14	60/0/40	0.6	0.15	0.45	0.12	0.48	0.24	0.24	0.06	0.18	0.05	0.19	19.8441	74.3702	101.477	373.107	40.2032	147.364	27.9327	108.832	6.41123	20.2442	1.74579	6.74847	1.11262	4.16979	-7.46091e-07	2.73579e-06	9.29221e-07	-9.66252e-07	3.46926e-06	-2.24424e-06	4.18785e-06	7.70958e-07	-3.28335e-06	2.34342e-06	-5.83011e-06	746.198	277.27	6.01855	30.0724	20.1406	7.45995	1.20116	5.97971	1174.75	255.562	23.4287	124.311
Eligible_60_S15	40/0/60	0.6	0.15	0.45	0.12	0.48	0.36	0.36	0.09	0.27	0.07	0.29	19.8441	74.3702	101.477	373.107	40.2032	147.364	27.9327	108.832	6.41123	20.2442	1.74579	6.74847	1.11262	4.16979	-7.46091e-07	2.73579e-06	9.29221e-07	-9.66252e-07	3.46926e-06	-2.24424e-06	4.18785e-06	7.70958e-07	-3.28335e-06	2.34342e-06	-5.83011e-06	746.198	277.27	6.01855	30.0724	20.1406	7.45995	1.20116	5.97971	1174.75	255.562	23.4287	124.311
Eligible_60_S16	60/20/20	0.6	0.12	0.36	0.1	0.38	0.24	0.24	0.03	0.09	0.02	0.1	19.8441	74.3702	101.477	373.107	40.2032	147.364	27.9327	108.832	6.41123	20.2442	1.74579	6.74847	1.11262	4.16979	-7.46091e-07	2.73579e-06	9.29221e-07	-9.66252e-07	3.46926e-06	-2.24424e-06	4.18785e-06	7.70958e-07	-3.28335e-06	2.34342e-06	-5.83011e-06	746.198	277.27	6.01855	30.0724	20.1406	7.45995	1.20116	5.97971	1174.75	255.562	23.4287	124.311
Eligible_60_S17	20/60/20	0.6	0.06	0.18	0.05	0.19	0.48	0.48	0.03	0.09	0.02	0.1	19.8441	74.3702	101.477	373.107	40.2032	147.364	27.9327	108.832	6.41123	20.2442	1.74579	6.74847	1.11262	4.16979	-7.46091e-07	2.73579e-06	9.29221e-07	-9.66252e-07	3.46926e-06	-2.24424e-06	4.18785e-06	7.70958e-07	-3.28335e-06	2.34342e-06	-5.83011e-06	746.198	277.27	6.01855	30.0724	20.1406	7.45995	1.20116	5.97971	1174.75	255.562	23.4287	124.311
Eligible_60_S18	20/20/60	0.6	0.12	0.36	0.1	0.38	0.48	0.48	0.09	0.27	0.07	0.29	19.8441	74.3702	101.477	373.107	40.2032	147.364	27.9327	108.832	6.41123	20.2442	1.74579	6.74847	1.11262	4.16979	-7.46091e-07	2.73579e-06	9.29221e-07	-9.66252e-07	3.46926e-06	-2.24424e-06	4.18785e-06	7.70958e-07	-3.28335e-06	2.34342e-06	-5.83011e-06	746.198	277.27	6.01855	30.0724	20.1406	7.45995	1.20116	5.97971	1174.75	255.562	23.4287	124.311
Eligible_60_S19	40/20/40	0.6	0.12	0.36	0.1	0.38	0.36	0.36	0.06	0.18	0.05	0.19	19.8441	74.3702	101.477	373.107	40.2032	147.364	27.9327	108.832	6.41123	20.2442	1.74579	6.74847	1.11262	4.16979	-7.46091e-07	2.73579e-06	9.29221e-07	-9.66252e-07	3.46926e-06	-2.24424e-06	4.18785e-06	7.70958e-07	-3.28335e-06	2.34342e-06	-5.83011e-06	746.198	277.27	6.01855	30.0724	20.1406	7.45995	1.20116	5.97971	1174.75	255.562	23.4287	124.311
Eligible_60_S20	20/40/40	0.6	0.09	0.27	0.07	0.29	0.48	0.48	0.06	0.18	0.05	0.19	19.8441	74.3702	101.477	373.107	40.2032	147.364	27.9327	108.832	6.41123	20.2442	1.74579	6.74847	1.11262	4.16979	-7.46091e-07	2.73579e-06	9.29221e-07	-9.66252e-07	3.46926e-06	-2.24424e-06	4.18785e-06	7.70958e-07	-3.28335e-06	2.34342e-06	-5.83011e-06	746.198	277.27	6.01855	30.0724	20.1406	7.45995	1.20116	5.97971	1174.75	255.562	23.4287	124.311
Eligible_60_S21	40/40/20	0.8	0.09	0.27	0.07	0.29	0.36	0.36	0.03	0.09	0.02	0.1	19.8441	74.3702	101.477	373.107	40.2032	147.364	27.9327	108.832	6.41123	20.2442	1.74579	6.74847	1.11262	4.16979	-7.46091e-07	2.73579e-06	9.29221e-07	-9.66252e-07	3.46926e-06	-2.24424e-06	4.18785e-06	7.70958e-07	-3.28335e-06	2.34342e-06	-5.83011e-06	746.198	277.27	6.01855	30.0724	20.1406	7.45995	1.20116	5.97971	1174.75	255.562	23.4287	124.311
Eligible_80_S01	100/0/0	0.8	0.2	0.6	0.16	0.64	0	0	0	0	0	0	19.8441	74.3702	101.477	373.107	40.2032	147.364	27.9327	108.832	6.41123	20.2442	1.74579	6.74847	1.11262	4.16979	-7.46091e-07	2.73579e-06	9.29221e-07	-9.66252e-07	3.46926e-06	-2.24424e-06	4.18785e-06	7.70958e-07	-3.28335e-06	2.34342e-06	-5.83011e-06	746.198	277.27	6.01855	30.0724	20.1406	7.45995	1.20116	5.97971	1174.75	255.562	23.4287	124.311
Eligible_80_S02	0/100/0	0.8	0	0	0	0	0.8	0.8	0	0	0	0	19.8441	74.3702	101.477	373.107	40.2032	147.364	27.9327	108.832	6.41123	20.2442	1.74579	6.74847	1.11262	4.16979	-7.46091e-07	2.73579e-06	9.29221e-07	-9.66252e-07	3.46926e-06	-2.24424e-06	4.18785e-06	7.70958e-07	-3.28335e-06	2.34342e-06	-5.83011e-06	746.198	277.27	6.01855	30.0724	20.1406	7.45995	1.20116	5.97971	1174.75	255.562	23.4287	124.311
Eligible_80_S03	0/0/100	0.8	0.2	0.6	0.16	0.64	0.8	0.8	0.2	0.6	0.16	0.64	19.8441	74.3702	101.477	373.107	40.2032	147.364	27.9327	108.832	6.41123	20.2442	1.74579	6.74847	1.11262	4.16979	-7.46091e-07	2.73579e-06	9.29221e-07	-9.66252e-07	3.46926e-06	-2.24424e-06	4.18785e-06	7.70958e-07	-3.28335e-06	2.34342e-06	-5.83011e-06	746.198	277.27	6.01855	30.0724	20.1406	7.45995	1.20116	5.97971	1174.75	255.562	23.4287	124.311
Eligible_80_S04	80/20/0	0.8	0.16	0.48	0.13	0.51	0.16	0.16	0	0	0	0	19.8441	74.3702	101.477	373.107	40.2032	147.364	27.9327	108.832	6.41123	20.2442	1.74579	6.74847	1.11262	4.16979	-7.46091e-07	2.73579e-06	9.29221e-07	-9.66252e-07	3.46926e-06	-2.24424e-06	4.18785e-06	7.70958e-07	-3.28335e-06	2.34342e-06	-5.83011e-06	746.198	277.27	6.01855	30.0724	20.1406	7.45995	1.20116	5.97971	1174.75	255.562	23.4287	124.311
Eligible_80_S05	20/80/0	0.8	0.04	0.12	0.03	0.13	0.64	0.64	0	0	0	0	19.8441	74.3702	101.477	373.107	40.2032	147.364	27.9327	108.832	6.41123	20.2442	1.74579	6.74847	1.11262	4.16979	-7.46091e-07	2.73579e-06	9.29221e-07	-9.66252e-07	3.46926e-06	-2.24424e-06	4.18785e-06	7.70958e-07	-3.28335e-06	2.34342e-06	-5.83011e-06	746.198	277.27	6.01855	30.0724	20.1406	7.45995	1.20116	5.97971	1174.75	255.562	23.4287	124.311
Eligible_80_S06	80/0/20	0.8	0.2	0.6	0.16	0.64	0.16	0.16	0.04	0.12	0.03	0.13	19.8441	74.3702	101.477	373.107	40.2032	147.364	27.9327	108.832	6.41123	20.2442	1.74579	6.74847	1.11262	4.16979	-7.46091e-07	2.73579e-06	9.29221e-07	-9.66252e-07	3.46926e-06	-2.24424e-06	4.18785e-06	7.70958e-07	-3.28335e-06	2.34342e-06	-5.83011e-06	746.198	277.27	6.01855	30.0724	20.1406	7.45995	1.20116	5.97971	1174.75	255.562	23.4287	124.311
Eligible_80_S07	20/0/80	0.8	0.2	0.6	0.16	0.64	0.64	0.64	0.16	0.48	0.13	0.51	19.8441	74.3702	101.477	373.107	40.2032	147.364	27.9327	108.832	6.41123	20.2442	1.74579	6.74847	1.11262	4.16979	-7.46091e-07	2.73579e-06	9.29221e-07	-9.66252e-07	3.46926e-06	-2.24424e-06	4.18785e-06	7.70958e-07	-3.28335e-06	2.34342e-06	-5.83011e-06	746.198	277.27	6.01855	30.0724	20.1406	7.45995	1.20116	5.97971	1174.75	255.562	23.4287	124.311
Eligible_80_S08	0/80/20	0.8	0.04	0.12	0.03	0.13	0.8	0.8	0.04	0.12	0.03	0.13	19.8441	74.3702	101.477	373.107	40.2032	147.364	27.9327	108.832	6.41123	20.2442	1.74579	6.74847	1.11262	4.16979	-7.46091e-07	2.73579e-06	9.29221e-07	-9.66252e-07	3.46926e-06	-2.24424e-06	4.18785e-06	7.70958e-07	-3.28335e-06	2.34342e-06	-5.83011e-06	746.198	277.27	6.01855	30.0724	20.1406	7.45995	1.20116	5.97971	1174.75	255.562	23.4287	124.311
Eligible_80_S09	0/20/80	0.8	0.16	0.48	0.13	0.51	0.8	0.8	0.16	0.48	0.13	0.51	19.8441	74.3702	101.477	373.107	40.2032	147.364	27.9327	108.832	6.41123	20.2442	1.74579	6.74847	1.11262	4.16979	-7.46091e-07	2.73579e-06	9.29221e-07	-9.66252e-07	3.46926e-06	-2.24424e-06	4.18785e-06	7.70958e-07	-3.28335e-06	2.34342e-06	-5.83011e-06	746.198	277.27	6.01855	30.0724	20.1406	7.45995	1.20116	5.97971	1174.75	255.562	23.4287	124.311
Eligible_80_S10	60/40/0	0.8	0.12	0.36	0.1	0.38	0.32	0.32	0	0	0	0	19.8441	74.3702	101.477	373.107	40.2032	147.364	27.9327	108.832	6.41123	20.2442	1.74579	6.74847	1.11262	4.16979	-7.46091e-07	2.73579e-06	9.29221e-07	-9.66252e-07	3.46926e-06	-2.24424e-06	4.18785e-06	7.70958e-07	-3.28335e-06	2.34342e-06	-5.83011e-06	746.198	277.27	6.01855	30.0724	20.1406	7.45995	1.20116	5.97971	1174.75	255.562	23.4287	124.311
Eligible_80_S11	40/60/0	0.8	0.08	0.24	0.06	0.26	0.48	0.48	0	0	0	0	19.8441	74.3702	101.477	373.107	40.2032	147.364	27.9327	108.832	6.41123	20.2442	1.74579	6.74847	1.11262	4.16979	-7.46091e-07	2.73579e-06	9.29221e-07	-9.66252e-07	3.46926e-06	-2.24424e-06	4.18785e-06	7.70958e-07	-3.28335e-06	2.34342e-06	-5.83011e-06	746.198	277.27	6.01855	30.0724	20.1406	7.45995	1.20116	5.97971	1174.75	255.562	23.4287	124.311
Eligible_80_S12	0/60/40	0.8	0.08	0.24	0.06	0.26	0.8	0.8	0.08	0.24	0.06	0.26	19.8441	74.3702	101.477	373.107	40.2032	147.364	27.9327	108.832	6.41123	20.2442	1.74579	6.74847	1.11262	4.16979	-7.46091e-07	2.73579e-06	9.29221e-07	-9.66252e-07	3.46926e-06	-2.24424e-06	4.18785e-06	7.70958e-07	-3.28335e-06	2.34342e-06	-5.83011e-06	746.198	277.27	6.01855	30.0724	20.1406	7.45995	1.20116	5.97971	1174.75	255.562	23.4287	124.311
Eligible_80_S13	0/40/60	0.8	0.12	0.36	0.1	0.38	0.8	0.8	0.12	0.36	0.1	0.38	19.8441	74.3702	101.477	373.107	40.2032	147.364	27.9327	108.832	6.41123	20.2442	1.74579	6.74847	1.11262	4.16979	-7.46091e-07	2.73579e-06	9.29221e-07	-9.66252e-07	3.46926e-06	-2.24424e-06	4.18785e-06	7.70958e-07	-3.28335e-06	2.34342e-06	-5.83011e-06	746.198	277.27	6.01855	30.0724	20.1406	7.45995	1.20116	5.97971	1174.75	255.562	23.4287	124.311
Eligible_80_S14	60/0/40	0.8	0.2	0.6	0.16	0.64	0.32	0.32	0.08	0.24	0.06	0.26	19.8441	74.3702	101.477	373.107	40.2032	147.364	27.9327	108.832	6.41123	20.2442	1.74579	6.74847	1.11262	4.16979	-7.46091e-07	2.73579e-06	9.29221e-07	-9.66252e-07	3.46926e-06	-2.24424e-06	4.18785e-06	7.70958e-07	-3.28335e-06	2.34342e-06	-5.83011e-06	746.198	277.27	6.01855	30.0724	20.1406	7.45995	1.20116	5.97971	1174.75	255.562	23.4287	124.311
Eligible_80_S15	40/0/60	0.8	0.2	0.6	0.16	0.64	0.48	0.48	0.12	0.36	0.1	0.38	19.8441	74.3702	101.477	373.107	40.2032	147.364	27.9327	108.832	6.41123	20.2442	1.74579	6.74847	1.11262	4.16979	-7.46091e-07	2.73579e-06	9.29221e-07	-9.66252e-07	3.46926e-06	-2.24424e-06	4.18785e-06	7.70958e-07	-3.28335e-06	2.34342e-06	-5.83011e-06	746.198	277.27	6.01855	30.0724	20.1406	7.45995	1.20116	5.97971	1174.75	255.562	23.4287	124.311
Eligible_80_S16	60/20/20	0.8	0.16	0.48	0.13	0.51	0.32	0.32	0.04	0.12	0.03	0.13	19.8441	74.3702	101.477	373.107	40.2032	147.364	27.9327	108.832	6.41123	20.2442	1.74579	6.74847	1.11262	4.16979	-7.46091e-07	2.73579e-06	9.29221e-07	-9.66252e-07	3.46926e-06	-2.24424e-06	4.18785e-06	7.70958e-07	-3.28335e-06	2.34342e-06	-5.83011e-06	746.198	277.27	6.01855	30.0724	20.1406	7.45995	1.20116	5.97971	1174.75	255.562	23.4287	124.311
Eligible_80_S17	20/60/20	0.8	0.08	0.24	0.06	0.26	0.64	0.64	0.04	0.12	0.03	0.13	19.8441	74.3702	101.477	373.107	40.2032	147.364	27.9327	108.832	6.41123	20.2442	1.74579	6.74847	1.11262	4.16979	-7.46091e-07	2.73579e-06	9.29221e-07	-9.66252e-07	3.46926e-06	-2.24424e-06	4.18785e-06	7.70958e-07	-3.28335e-06	2.34342e-06	-5.83011e-06	746.198	277.27	6.01855	30.0724	20.1406	7.45995	1.20116	5.97971	1174.75	255.562	23.4287	124.311
Eligible_80_S18	20/20/60	0.8	0.16	0.48	0.13	0.51	0.64	0.64	0.12	0.36	0.1	0.38	19.8441	74.3702	101.477	373.107	40.2032	147.364	27.9327	108.832	6.41123	20.2442	1.74579	6.74847	1.11262	4.16979	-7.46091e-07	2.73579e-06	9.29221e-07	-9.66252e-07	3.46926e-06	-2.24424e-06	4.18785e-06	7.70958e-07	-3.28335e-06	2.34342e-06	-5.83011e-06	746.198	277.27	6.01855	30.0724	20.1406	7.45995	1.20116	5.97971	1174.75	255.562	23.4287	124.311
Eligible_80_S19	40/20/40	0.8	0.16	0.48	0.13	0.51	0.48	0.48	0.08	0.24	0.06	0.26	19.8441	74.3702	101.477	373.107	40.2032	147.364	27.9327	108.832	6.41123	20.2442	1.74579	6.74847	1.11262	4.16979	-7.46091e-07	2.73579e-06	9.29221e-07	-9.66252e-07	3.46926e-06	-2.24424e-06	4.18785e-06	7.70958e-07	-3.28335e-06	2.34342e-06	-5.83011e-06	746.198	277.27	6.01855	30.0724	20.1406	7.45995	1.20116	5.97971	1174.75	255.562	23.4287	124.311
Eligible_80_S20	20/40/40	0.8	0.12	0.36	0.1	0.38	0.64	0.64	0.08	0.24	0.06	0.26	19.8441	74.3702	101.477	373.107	40.2032	147.364	27.9327	108.832	6.41123	20.2442	1.74579	6.74847	1.11262	4.16979	-7.46091e-07	2.73579e-06	9.29221e-07	-9.66252e-07	3.46926e-06	-2.24424e-06	4.18785e-06	7.70958e-07	-3.28335e-06	2.34342e-06	-5.83011e-06	746.198	277.27	6.01855	30.0724	20.1406	7.45995	1.20116	5.97971	1174.75	255.562	23.4287	124.311
Eligible_80_S21	40/40/20	0.8	0.12	0.36	0.1	0.38	0.48	0.48	0.04	0.12	0.03	0.13	19.8441	74.3702	101.477	373.107	40.2032	147.364	27.9327	108.832	6.41123	20.2442	1.74579	6.74847	1.11262	4.16979	-7.46091e-07	2.73579e-06	9.29221e-07	-9.66252e-07	3.46926e-06	-2.24424e-06	4.18785e-06	7.70958e-07	-3.28335e-06	2.34342e-06	-5.83011e-06	746.198	277.27	6.01855	30.0724	20.1406	7.45995	1.20116	5.97971	1174.75	255.562	23.4287	124.311
[truncated: 704 more columns]

## Sheet: 50 50 Ratio
Strategy Name	AO/BCO/BB proportion	Program Population Impact	RD to Sober RD Drinking Policy Percent Change	RD to NRD Drinking Policy Percent Change	AUD to Sober AUD Drinking Policy Percent Change	AUD Non to NRD Non Drinking Policy Percent Change	RD Increasing Birth Control Policy Percent Change	AUD Increasing Birth Control Policy Percent Change	RD Non to Sober RD Non Inflow NBC to BC Fraction Percent Change	RD Non to NRD Non Inflow NBC to BC Fraction Percent Change	AUD Non to Sober AUD Non Inflow NBC to BC Fraction Percent Change	AUD Non to NRD Non Inflow NBC to BC Fraction Percent Change	AUD Preg Getting Pregnant Inflow[Preg,BC] in 2016	AUD Preg Getting Pregnant Inflow[Preg,NBC] in 2016	NRD Preg Getting Pregnant Inflow[Preg,BC] in 2016	NRD Preg Getting Pregnant Inflow[Preg,NBC] in 2016	RD Preg Getting Pregnant Inflow[Preg,BC] in 2016	RD Preg Getting Pregnant Inflow[Preg,NBC] in 2016	Sober NRD Preg Getting Pregnant Inflow[Preg,BC] in 2016	Sober NRD Preg Getting Pregnant Inflow[Preg,NBC] in 2016	Sober RD Preg Getting Pregnant Inflow[Preg,BC] in 2016	Sober RD Preg Getting Pregnant Inflow[Preg,NBC] in 2016	Sober AUD Preg Getting Pregnant Inflow[Preg,BC] in 2016	Sober AUD Preg Getting Pregnant Inflow[Preg,NBC] in 2016	AUD Preg to AUD Tx Preg Inflow[Preg,BC] in 2016	AUD Preg to AUD Tx Preg Inflow[Preg,NBC] in 2016	Percent Change in the Number of NRD Getting Pregnant with Treatment in Year T Compared to the Case Where We Did Not Have a Treatment in Year T in 2016	Percent Change in the Number of RD Getting Pregnant with Treatment in Year T Compared to the Case Where We Did Not Have a Treatment in Year T in 2016	Percent Change in the Number of AUD Getting Pregnant with Treatment in Year T Compared to the Case Where We Did Not Have a Treatment in Year T in 2016	Percent Change in the Number of ND Getting Pregnant with Treatment in Year T Compared to the Case Where We Did Not Have a Treatment in Year T in 2016	Percent Change in the Number of Sober NRD Getting Pregnant with Treatment in Year T Compared to the Case Where We Did Not Have a Treatment in Year T in 2016	Percent Change in the Number of Sober RD Getting Pregnant with Treatment in Year T Compared to the Case Where We Did Not Have a Treatment in Year T in 2016	Percent Change in the Number of Sober AUD Getting Pregnant with Treatment in Year T Compared to the Case Where We Did Not Have a Treatment in Year T in 2016	Percent Change in the Number of AUD Preg Flowing to AUD Preg Tx in the Treatment Strategy in Year T Compared to the Case Where We Did Not Have a Treatment in Year T in 2016	Percent Change in the Number of AUD and RD Getting Pregnant with Treatment in Year T Compared to the Case Where We Did Not Have a Treatment in Year T in 2016	Percent Change in the Number of AEP Getting Pregnant with Treatment in Year T Compared to the Case Where We Did Not Have a Treatment in Year T in 2016	Percent Change in the Total Number of People Getting Pregnant with Treatment in Year T Compared to the Case Where We Did Not Have a Treatment in Year T in 2016	AUD[Non,BC] in 2016	AUD[Non,NBC] in 2016	AUD[Preg,BC] in 2016	AUD[Preg,NBC] in 2016	AUD in Treatment[Non,BC] in 2016	AUD in Treatment[Non,NBC] in 2016	AUD in Treatment[Preg,BC] in 2016	AUD in Treatment[Preg,NBC] in 2016	ND[Non,BC] in 2016	ND[Non,NBC] in 2016	ND[Preg,BC] in 2016	ND[Preg,NBC] in 2016
Eligible_20_S01	100/0/0	0.2	0.1	0.1	0.1	0.1	0	0	0	0	0	0	19.8441	74.3702	101.477	373.107	40.2032	147.364	27.9327	108.832	6.41123	20.2442	1.74579	6.74847	1.11262	4.16979	-7.46091e-07	2.73579e-06	9.29221e-07	-9.66252e-07	3.46926e-06	-2.24424e-06	4.18785e-06	7.70958e-07	-3.28335e-06	2.34342e-06	-5.83011e-06	746.198	277.27	6.01855	30.0724	20.1406	7.45995	1.20116	5.97971	1174.75	255.562	23.4287	124.311
Eligible_20_S02	0/100/0	0.2	0	0	0	0	0.2	0.2	0	0	0	0	19.8441	74.3702	101.477	373.107	40.2032	147.364	27.9327	108.832	6.41123	20.2442	1.74579	6.74847	1.11262	4.16979	-7.46091e-07	2.73579e-06	9.29221e-07	-9.66252e-07	3.46926e-06	-2.24424e-06	4.18785e-06	7.70958e-07	-3.28335e-06	2.34342e-06	-5.83011e-06	746.198	277.27	6.01855	30.0724	20.1406	7.45995	1.20116	5.97971	1174.75	255.562	23.4287	124.311
Eligible_20_S03	0/0/100	0.2	0.1	0.1	0.1	0.1	0.2	0.2	0.1	0.1	0.1	0.1	19.8441	74.3702	101.477	373.107	40.2032	147.364	27.9327	108.832	6.41123	20.2442	1.74579	6.74847	1.11262	4.16979	-7.46091e-07	2.73579e-06	9.29221e-07	-9.66252e-07	3.46926e-06	-2.24424e-06	4.18785e-06	7.70958e-07	-3.28335e-06	2.34342e-06	-5.83011e-06	746.198	277.27	6.01855	30.0724	20.1406	7.45995	1.20116	5.97971	1174.75	255.562	23.4287	124.311
Eligible_20_S04	80/20/0	0.2	0.08	0.08	0.08	0.08	0.04	0.04	0	0	0	0	19.8441	74.3702	101.477	373.107	40.2032	147.364	27.9327	108.832	6.41123	20.2442	1.74579	6.74847	1.11262	4.16979	-7.46091e-07	2.73579e-06	9.29221e-07	-9.66252e-07	3.46926e-06	-2.24424e-06	4.18785e-06	7.70958e-07	-3.28335e-06	2.34342e-06	-5.83011e-06	746.198	277.27	6.01855	30.0724	20.1406	7.45995	1.20116	5.97971	1174.75	255.562	23.4287	124.311
Eligible_20_S05	20/80/0	0.2	0.02	0.02	0.02	0.02	0.16	0.16	0	0	0	0	19.8441	74.3702	101.477	373.107	40.2032	147.364	27.9327	108.832	6.41123	20.2442	1.74579	6.74847	1.11262	4.16979	-7.46091e-07	2.73579e-06	9.29221e-07	-9.66252e-07	3.46926e-06	-2.24424e-06	4.18785e-06	7.70958e-07	-3.28335e-06	2.34342e-06	-5.83011e-06	746.198	277.27	6.01855	30.0724	20.1406	7.45995	1.20116	5.97971	1174.75	255.562	23.4287	124.311
Eligible_20_S06	80/0/20	0.2	0.1	0.1	0.1	0.1	0.04	0.04	0.02	0.02	0.02	0.02	19.8441	74.3702	101.477	373.107	40.2032	147.364	27.9327	108.832	6.41123	20.2442	1.74579	6.74847	1.11262	4.16979	-7.46091e-07	2.73579e-06	9.29221e-07	-9.66252e-07	3.46926e-06	-2.24424e-06	4.18785e-06	7.70958e-07	-3.28335e-06	2.34342e-06	-5.83011e-06	746.198	277.27	6.01855	30.0724	20.1406	7.45995	1.20116	5.97971	1174.75	255.562	23.4287	124.311
Eligible_20_S07	20/0/80	0.2	0.1	0.1	0.1	0.1	0.16	0.16	0.08	0.08	0.08	0.08	19.8441	74.3702	101.477	373.107	40.2032	147.364	27.9327	108.832	6.41123	20.2442	1.74579	6.74847	1.11262	4.16979	-7.46091e-07	2.73579e-06	9.29221e-07	-9.66252e-07	3.46926e-06	-2.24424e-06	4.18785e-06	7.70958e-07	-3.28335e-06	2.34342e-06	-5.83011e-06	746.198	277.27	6.01855	30.0724	20.1406	7.45995	1.20116	5.97971	1174.75	255.562	23.4287	124.311
Eligible_20_S08	0/80/20	0.2	0.02	0.02	0.02	0.02	0.2	0.2	0.02	0.02	0.02	0.02	19.8441	74.3702	101.477	373.107	40.2032	147.364	27.9327	108.832	6.41123	20.2442	1.74579	6.74847	1.11262	4.16979	-7.46091e-07	2.73579e-06	9.29221e-07	-9.66252e-07	3.46926e-06	-2.24424e-06	4.18785e-06	7.70958e-07	-3.28335e-06	2.34342e-06	-5.83011e-06	746.198	277.27	6.01855	30.0724	20.1406	7.45995	1.20116	5.97971	1174.75	255.562	23.4287	124.311
Eligible_20_S09	0/20/80	0.2	0.08	0.08	0.08	0.08	0.2	0.2	0.08	0.08	0.08	0.08	19.8441	74.3702	101.477	373.107	40.2032	147.364	27.9327	108.832	6.41123	20.2442	1.74579	6.74847	1.11262	4.16979	-7.46091e-07	2.73579e-06	9.29221e-07	-9.66252e-07	3.46926e-06	-2.24424e-06	4.18785e-06	7.70958e-07	-3.28335e-06	2.34342e-06	-5.83011e-06	746.198	277.27	6.01855	30.0724	20.1406	7.45995	1.20116	5.97971	1174.75	255.562	23.4287	124.311
Eligible_20_S10	60/40/0	0.2	0.06	0.06	0.06	0.06	0.08	0.08	0	0	0	0	19.8441	74.3702	101.477	373.107	40.2032	147.364	27.9327	108.832	6.41123	20.2442	1.74579	6.74847	1.11262	4.16979	-7.46091e-07	2.73579e-06	9.29221e-07	-9.66252e-07	3.46926e-06	-2.24424e-06	4.18785e-06	7.70958e-07	-3.28335e-06	2.34342e-06	-5.83011e-06	746.198	277.27	6.01855	30.0724	20.1406	7.45995	1.20116	5.97971	1174.75	255.562	23.4287	124.311
Eligible_20_S11	40/60/0	0.2	0.04	0.04	0.04	0.04	0.12	0.12	0	0	0	0	19.8441	74.3702	101.477	373.107	40.2032	147.364	27.9327	108.832	6.41123	20.2442	1.74579	6.74847	1.11262	4.16979	-7.46091e-07	2.73579e-06	9.29221e-07	-9.66252e-07	3.46926e-06	-2.24424e-06	4.18785e-06	7.70958e-07	-3.28335e-06	2.34342e-06	-5.83011e-06	746.198	277.27	6.01855	30.0724	20.1406	7.45995	1.20116	5.97971	1174.75	255.562	23.4287	124.311
Eligible_20_S12	0/60/40	0.2	0.04	0.04	0.04	0.04	0.2	0.2	0.04	0.04	0.04	0.04	19.8441	74.3702	101.477	373.107	40.2032	147.364	27.9327	108.832	6.41123	20.2442	1.74579	6.74847	1.11262	4.16979	-7.46091e-07	2.73579e-06	9.29221e-07	-9.66252e-07	3.46926e-06	-2.24424e-06	4.18785e-06	7.70958e-07	-3.28335e-06	2.34342e-06	-5.83011e-06	746.198	277.27	6.01855	30.0724	20.1406	7.45995	1.20116	5.97971	1174.75	255.562	23.4287	124.311
Eligible_20_S13	0/40/60	0.2	0.06	0.06	0.06	0.06	0.2	0.2	0.06	0.06	0.06	0.06	19.8441	74.3702	101.477	373.107	40.2032	147.364	27.9327	108.832	6.41123	20.2442	1.74579	6.74847	1.11262	4.16979	-7.46091e-07	2.73579e-06	9.29221e-07	-9.66252e-07	3.46926e-06	-2.24424e-06	4.18785e-06	7.70958e-07	-3.28335e-06	2.34342e-06	-5.83011e-06	746.198	277.27	6.01855	30.0724	20.1406	7.45995	1.20116	5.97971	1174.75	255.562	23.4287	124.311
Eligible_20_S14	60/0/40	0.2	0.1	0.1	0.1	0.1	0.08	0.08	0.04	0.04	0.04	0.04	19.8441	74.3702	101.477	373.107	40.2032	147.364	27.9327	108.832	6.41123	20.2442	1.74579	6.74847	1.11262	4.16979	-7.46091e-07	2.73579e-06	9.29221e-07	-9.66252e-07	3.46926e-06	-2.24424e-06	4.18785e-06	7.70958e-07	-3.28335e-06	2.34342e-06	-5.83011e-06	746.198	277.27	6.01855	30.0724	20.1406	7.45995	1.20116	5.97971	1174.75	255.562	23.4287	124.311
Eligible_20_S15	40/0/60	0.2	0.1	0.1	0.1	0.1	0.12	0.12	0.06	0.06	0.06	0.06	19.8441	74.3702	101.477	373.107	40.2032	147.364	27.9327	108.832	6.41123	20.2442	1.74579	6.74847	1.11262	4.16979	-7.46091e-07	2.73579e-06	9.29221e-07	-9.66252e-07	3.46926e-06	-2.24424e-06	4.18785e-06	7.70958e-07	-3.28335e-06	2.34342e-06	-5.83011e-06	746.198	277.27	6.01855	30.0724	20.1406	7.45995	1.20116	5.97971	1174.75	255.562	23.4287	124.311
Eligible_20_S16	60/20/20	0.2	0.08	0.08	0.08	0.08	0.08	0.08	0.02	0.02	0.02	0.02	19.8441	74.3702	101.477	373.107	40.2032	147.364	27.9327	108.832	6.41123	20.2442	1.74579	6.74847	1.11262	4.16979	-7.46091e-07	2.73579e-06	9.29221e-07	-9.66252e-07	3.46926e-06	-2.24424e-06	4.18785e-06	7.70958e-07	-3.28335e-06	2.34342e-06	-5.83011e-06	746.198	277.27	6.01855	30.0724	20.1406	7.45995	1.20116	5.97971	1174.75	255.562	23.4287	124.311
Eligible_20_S17	20/60/20	0.2	0.04	0.04	0.04	0.04	0.16	0.16	0.02	0.02	0.02	0.02	19.8441	74.3702	101.477	373.107	40.2032	147.364	27.9327	108.832	6.41123	20.2442	1.74579	6.74847	1.11262	4.16979	-7.46091e-07	2.73579e-06	9.29221e-07	-9.66252e-07	3.46926e-06	-2.24424e-06	4.18785e-06	7.70958e-07	-3.28335e-06	2.34342e-06	-5.83011e-06	746.198	277.27	6.01855	30.0724	20.1406	7.45995	1.20116	5.97971	1174.75	255.562	23.4287	124.311
Eligible_20_S18	20/20/60	0.2	0.08	0.08	0.08	0.08	0.16	0.16	0.06	0.06	0.06	0.06	19.8441	74.3702	101.477	373.107	40.2032	147.364	27.9327	108.832	6.41123	20.2442	1.74579	6.74847	1.11262	4.16979	-7.46091e-07	2.73579e-06	9.29221e-07	-9.66252e-07	3.46926e-06	-2.24424e-06	4.18785e-06	7.70958e-07	-3.28335e-06	2.34342e-06	-5.83011e-06	746.198	277.27	6.01855	30.0724	20.1406	7.45995	1.20116	5.97971	1174.75	255.562	23.4287	124.311
Eligible_20_S19	40/20/40	0.2	0.08	0.08	0.08	0.08	0.12	0.12	0.04	0.04	0.04	0.04	19.8441	74.3702	101.477	373.107	40.2032	147.364	27.9327	108.832	6.41123	20.2442	1.74579	6.74847	1.11262	4.16979	-7.46091e-07	2.73579e-06	9.29221e-07	-9.66252e-07	3.46926e-06	-2.24424e-06	4.18785e-06	7.70958e-07	-3.28335e-06	2.34342e-06	-5.83011e-06	746.198	277.27	6.01855	30.0724	20.1406	7.45995	1.20116	5.97971	1174.75	255.562	23.4287	124.311
Eligible_20_S20	20/40/40	0.2	0.06	0.06	0.06	0.06	0.16	0.16	0.04	0.04	0.04	0.04	19.8441	74.3702	101.477	373.107	40.2032	147.364	27.9327	108.832	6.41123	20.2442	1.74579	6.74847	1.11262	4.16979	-7.46091e-07	2.73579e-06	9.29221e-07	-9.66252e-07	3.46926e-06	-2.24424e-06	4.18785e-06	7.70958e-07	-3.28335e-06	2.34342e-06	-5.83011e-06	746.198	277.27	6.01855	30.0724	20.1406	7.45995	1.20116	5.97971	1174.75	255.562	23.4287	124.311
Eligible_20_S21	40/40/20	0.2	0.06	0.06	0.06	0.06	0.12	0.12	0.02	0.02	0.02	0.02	19.8441	74.3702	101.477	373.107	40.2032	147.364	27.9327	108.832	6.41123	20.2442	1.74579	6.74847	1.11262	4.16979	-7.46091e-07	2.73579e-06	9.29221e-07	-9.66252e-07	3.46926e-06	-2.24424e-06	4.18785e-06	7.70958e-07	-3.28335e-06	2.34342e-06	-5.83011e-06	746.198	277.27	6.01855	30.0724	20.1406	7.45995	1.20116	5.97971	1174.75	255.562	23.4287	124.311
Eligible_40_S01	100/0/0	0.4	0.2	0.2	0.2	0.2	0	0	0	0	0	0	19.8441	74.3702	101.477	373.107	40.2032	147.364	27.9327	108.832	6.41123	20.2442	1.74579	6.74847	1.11262	4.16979	-7.46091e-07	2.73579e-06	9.29221e-07	-9.66252e-07	3.46926e-06	-2.24424e-06	4.18785e-06	7.70958e-07	-3.28335e-06	2.34342e-06	-5.83011e-06	746.198	277.27	6.01855	30.0724	20.1406	7.45995	1.20116	5.97971	1174.75	255.562	23.4287	124.311
Eligible_40_S02	0/100/0	0.4	0	0	0	0	0.4	0.4	0	0	0	0	19.8441	74.3702	101.477	373.107	40.2032	147.364	27.9327	108.832	6.41123	20.2442	1.74579	6.74847	1.11262	4.16979	-7.46091e-07	2.73579e-06	9.29221e-07	-9.66252e-07	3.46926e-06	-2.24424e-06	4.18785e-06	7.70958e-07	-3.28335e-06	2.34342e-06	-5.83011e-06	746.198	277.27	6.01855	30.0724	20.1406	7.45995	1.20116	5.97971	1174.75	255.562	23.4287	124.311
Eligible_40_S03	0/0/100	0.4	0.2	0.2	0.2	0.2	0.4	0.4	0.2	0.2	0.2	0.2	19.8441	74.3702	101.477	373.107	40.2032	147.364	27.9327	108.832	6.41123	20.2442	1.74579	6.74847	1.11262	4.16979	-7.46091e-07	2.73579e-06	9.29221e-07	-9.66252e-07	3.46926e-06	-2.24424e-06	4.18785e-06	7.70958e-07	-3.28335e-06	2.34342e-06	-5.83011e-06	746.198	277.27	6.01855	30.0724	20.1406	7.45995	1.20116	5.97971	1174.75	255.562	23.4287	124.311
Eligible_40_S04	80/20/0	0.4	0.16	0.16	0.16	0.16	0.08	0.08	0	0	0	0	19.8441	74.3702	101.477	373.107	40.2032	147.364	27.9327	108.832	6.41123	20.2442	1.74579	6.74847	1.11262	4.16979	-7.46091e-07	2.73579e-06	9.29221e-07	-9.66252e-07	3.46926e-06	-2.24424e-06	4.18785e-06	7.70958e-07	-3.28335e-06	2.34342e-06	-5.83011e-06	746.198	277.27	6.01855	30.0724	20.1406	7.45995	1.20116	5.97971	1174.75	255.562	23.4287	124.311
Eligible_40_S05	20/80/0	0.4	0.04	0.04	0.04	0.04	0.32	0.32	0	0	0	0	19.8441	74.3702	101.477	373.107	40.2032	147.364	27.9327	108.832	6.41123	20.2442	1.74579	6.74847	1.11262	4.16979	-7.46091e-07	2.73579e-06	9.29221e-07	-9.66252e-07	3.46926e-06	-2.24424e-06	4.18785e-06	7.70958e-07	-3.28335e-06	2.34342e-06	-5.83011e-06	746.198	277.27	6.01855	30.0724	20.1406	7.45995	1.20116	5.97971	1174.75	255.562	23.4287	124.311
Eligible_40_S06	80/0/20	0.4	0.2	0.2	0.2	0.2	0.08	0.08	0.04	0.04	0.04	0.04	19.8441	74.3702	101.477	373.107	40.2032	147.364	27.9327	108.832	6.41123	20.2442	1.74579	6.74847	1.11262	4.16979	-7.46091e-07	2.73579e-06	9.29221e-07	-9.66252e-07	3.46926e-06	-2.24424e-06	4.18785e-06	7.70958e-07	-3.28335e-06	2.34342e-06	-5.83011e-06	746.198	277.27	6.01855	30.0724	20.1406	7.45995	1.20116	5.97971	1174.75	255.562	23.4287	124.311
Eligible_40_S07	20/0/80	0.4	0.2	0.2	0.2	0.2	0.32	0.32	0.16	0.16	0.16	0.16	19.8441	74.3702	101.477	373.107	40.2032	147.364	27.9327	108.832	6.41123	20.2442	1.74579	6.74847	1.11262	4.16979	-7.46091e-07	2.73579e-06	9.29221e-07	-9.66252e-07	3.46926e-06	-2.24424e-06	4.18785e-06	7.70958e-07	-3.28335e-06	2.34342e-06	-5.83011e-06	746.198	277.27	6.01855	30.0724	20.1406	7.45995	1.20116	5.97971	1174.75	255.562	23.4287	124.311
Eligible_40_S08	0/80/20	0.4	0.04	0.04	0.04	0.04	0.4	0.4	0.04	0.04	0.04	0.04	19.8441	74.3702	101.477	373.107	40.2032	147.364	27.9327	108.832	6.41123	20.2442	1.74579	6.74847	1.11262	4.16979	-7.46091e-07	2.73579e-06	9.29221e-07	-9.66252e-07	3.46926e-06	-2.24424e-06	4.18785e-06	7.70958e-07	-3.28335e-06	2.34342e-06	-5.83011e-06	746.198	277.27	6.01855	30.0724	20.1406	7.45995	1.20116	5.97971	1174.75	255.562	23.4287	124.311
Eligible_40_S09	0/20/80	0.4	0.16	0.16	0.16	0.16	0.4	0.4	0.16	0.16	0.16	0.16	19.8441	74.3702	101.477	373.107	40.2032	147.364	27.9327	108.832	6.41123	20.2442	1.74579	6.74847	1.11262	4.16979	-7.46091e-07	2.73579e-06	9.29221e-07	-9.66252e-07	3.46926e-06	-2.24424e-06	4.18785e-06	7.70958e-07	-3.28335e-06	2.34342e-06	-5.83011e-06	746.198	277.27	6.01855	30.0724	20.1406	7.45995	1.20116	5.97971	1174.75	255.562	23.4287	124.311
Eligible_40_S10	60/40/0	0.4	0.12	0.12	0.12	0.12	0.16	0.16	0	0	0	0	19.8441	74.3702	101.477	373.107	40.2032	147.364	27.9327	108.832	6.41123	20.2442	1.74579	6.74847	1.11262	4.16979	-7.46091e-07	2.73579e-06	9.29221e-07	-9.66252e-07	3.46926e-06	-2.24424e-06	4.18785e-06	7.70958e-07	-3.28335e-06	2.34342e-06	-5.83011e-06	746.198	277.27	6.01855	30.0724	20.1406	7.45995	1.20116	5.97971	1174.75	255.562	23.4287	124.311
Eligible_40_S11	40/60/0	0.4	0.08	0.08	0.08	0.08	0.24	0.24	0	0	0	0	19.8441	74.3702	101.477	373.107	40.2032	147.364	27.9327	108.832	6.41123	20.2442	1.74579	6.74847	1.11262	4.16979	-7.46091e-07	2.73579e-06	9.29221e-07	-9.66252e-07	3.46926e-06	-2.24424e-06	4.18785e-06	7.70958e-07	-3.28335e-06	2.34342e-06	-5.83011e-06	746.198	277.27	6.01855	30.0724	20.1406	7.45995	1.20116	5.97971	1174.75	255.562	23.4287	124.311
Eligible_40_S12	0/60/40	0.4	0.08	0.08	0.08	0.08	0.4	0.4	0.08	0.08	0.08	0.08	19.8441	74.3702	101.477	373.107	40.2032	147.364	27.9327	108.832	6.41123	20.2442	1.74579	6.74847	1.11262	4.16979	-7.46091e-07	2.73579e-06	9.29221e-07	-9.66252e-07	3.46926e-06	-2.24424e-06	4.18785e-06	7.70958e-07	-3.28335e-06	2.34342e-06	-5.83011e-06	746.198	277.27	6.01855	30.0724	20.1406	7.45995	1.20116	5.97971	1174.75	255.562	23.4287	124.311
Eligible_40_S13	0/40/60	0.4	0.12	0.12	0.12	0.12	0.4	0.4	0.12	0.12	0.12	0.12	19.8441	74.3702	101.477	373.107	40.2032	147.364	27.9327	108.832	6.41123	20.2442	1.74579	6.74847	1.11262	4.16979	-7.46091e-07	2.73579e-06	9.29221e-07	-9.66252e-07	3.46926e-06	-2.24424e-06	4.18785e-06	7.70958e-07	-3.28335e-06	2.34342e-06	-5.83011e-06	746.198	277.27	6.01855	30.0724	20.1406	7.45995	1.20116	5.97971	1174.75	255.562	23.4287	124.311
Eligible_40_S14	60/0/40	0.4	0.2	0.2	0.2	0.2	0.16	0.16	0.08	0.08	0.08	0.08	19.8441	74.3702	101.477	373.107	40.2032	147.364	27.9327	108.832	6.41123	20.2442	1.74579	6.74847	1.11262	4.16979	-7.46091e-07	2.73579e-06	9.29221e-07	-9.66252e-07	3.46926e-06	-2.24424e-06	4.18785e-06	7.70958e-07	-3.28335e-06	2.34342e-06	-5.83011e-06	746.198	277.27	6.01855	30.0724	20.1406	7.45995	1.20116	5.97971	1174.75	255.562	23.4287	124.311
Eligible_40_S15	40/0/60	0.4	0.2	0.2	0.2	0.2	0.24	0.24	0.12	0.12	0.12	0.12	19.8441	74.3702	101.477	373.107	40.2032	147.364	27.9327	108.832	6.41123	20.2442	1.74579	6.74847	1.11262	4.16979	-7.46091e-07	2.73579e-06	9.29221e-07	-9.66252e-07	3.46926e-06	-2.24424e-06	4.18785e-06	7.70958e-07	-3.28335e-06	2.34342e-06	-5.83011e-06	746.198	277.27	6.01855	30.0724	20.1406	7.45995	1.20116	5.97971	1174.75	255.562	23.4287	124.311
Eligible_40_S16	60/20/20	0.4	0.16	0.16	0.16	0.16	0.16	0.16	0.04	0.04	0.04	0.04	19.8441	74.3702	101.477	373.107	40.2032	147.364	27.9327	108.832	6.41123	20.2442	1.74579	6.74847	1.11262	4.16979	-7.46091e-07	2.73579e-06	9.29221e-07	-9.66252e-07	3.46926e-06	-2.24424e-06	4.18785e-06	7.70958e-07	-3.28335e-06	2.34342e-06	-5.83011e-06	746.198	277.27	6.01855	30.0724	20.1406	7.45995	1.20116	5.97971	1174.75	255.562	23.4287	124.311
Eligible_40_S17	20/60/20	0.4	0.08	0.08	0.08	0.08	0.32	0.32	0.04	0.04	0.04	0.04	19.8441	74.3702	101.477	373.107	40.2032	147.364	27.9327	108.832	6.41123	20.2442	1.74579	6.74847	1.11262	4.16979	-7.46091e-07	2.73579e-06	9.29221e-07	-9.66252e-07	3.46926e-06	-2.24424e-06	4.18785e-06	7.70958e-07	-3.28335e-06	2.34342e-06	-5.83011e-06	746.198	277.27	6.01855	30.0724	20.1406	7.45995	1.20116	5.97971	1174.75	255.562	23.4287	124.311
Eligible_40_S18	20/20/60	0.4	0.16	0.16	0.16	0.16	0.32	0.32	0.12	0.12	0.12	0.12	19.8441	74.3702	101.477	373.107	40.2032	147.364	27.9327	108.832	6.41123	20.2442	1.74579	6.74847	1.11262	4.16979	-7.46091e-07	2.73579e-06	9.29221e-07	-9.66252e-07	3.46926e-06	-2.24424e-06	4.18785e-06	7.70958e-07	-3.28335e-06	2.34342e-06	-5.83011e-06	746.198	277.27	6.01855	30.0724	20.1406	7.45995	1.20116	5.97971	1174.75	255.562	23.4287	124.311
Eligible_40_S19	40/20/40	0.4	0.16	0.16	0.16	0.16	0.24	0.24	0.08	0.08	0.08	0.08	19.8441	74.3702	101.477	373.107	40.2032	147.364	27.9327	108.832	6.41123	20.2442	1.74579	6.74847	1.11262	4.16979	-7.46091e-07	2.73579e-06	9.29221e-07	-9.66252e-07	3.46926e-06	-2.24424e-06	4.18785e-06	7.70958e-07	-3.28335e-06	2.34342e-06	-5.83011e-06	746.198	277.27	6.01855	30.0724	20.1406	7.45995	1.20116	5.97971	1174.75	255.562	23.4287	124.311
Eligible_40_S20	20/40/40	0.4	0.12	0.12	0.12	0.12	0.32	0.32	0.08	0.08	0.08	0.08	19.8441	74.3702	101.477	373.107	40.2032	147.364	27.9327	108.832	6.41123	20.2442	1.74579	6.74847	1.11262	4.16979	-7.46091e-07	2.73579e-06	9.29221e-07	-9.66252e-07	3.46926e-06	-2.24424e-06	4.18785e-06	7.70958e-07	-3.28335e-06	2.34342e-06	-5.83011e-06	746.198	277.27	6.01855	30.0724	20.1406	7.45995	1.20116	5.97971	1174.75	255.562	23.4287	124.311
Eligible_40_S21	40/40/20	0.4	0.12	0.12	0.12	0.12	0.24	0.24	0.04	0.04	0.04	0.04	19.8441	74.3702	101.477	373.107	40.2032	147.364	27.9327	108.832	6.41123	20.2442	1.74579	6.74847	1.11262	4.16979	-7.46091e-07	2.73579e-06	9.29221e-07	-9.66252e-07	3.46926e-06	-2.24424e-06	4.18785e-06	7.70958e-07	-3.28335e-06	2.34342e-06	-5.83011e-06	746.198	277.27	6.01855	30.0724	20.1406	7.45995	1.20116	5.97971	1174.75	255.562	23.4287	124.311
Eligible_60_S01	100/0/0	0.6	0.3	0.3	0.3	0.3	0	0	0	0	0	0	19.8441	74.3702	101.477	373.107	40.2032	147.364	27.9327	108.832	6.41123	20.2442	1.74579	6.74847	1.11262	4.16979	-7.46091e-07	2.73579e-06	9.29221e-07	-9.66252e-07	3.46926e-06	-2.24424e-06	4.18785e-06	7.70958e-07	-3.28335e-06	2.34342e-06	-5.83011e-06	746.198	277.27	6.01855	30.0724	20.1406	7.45995	1.20116	5.97971	1174.75	255.562	23.4287	124.311
Eligible_60_S02	0/100/0	0.6	0	0	0	0	0.6	0.6	0	0	0	0	19.8441	74.3702	101.477	373.107	40.2032	147.364	27.9327	108.832	6.41123	20.2442	1.74579	6.74847	1.11262	4.16979	-7.46091e-07	2.73579e-06	9.29221e-07	-9.66252e-07	3.46926e-06	-2.24424e-06	4.18785e-06	7.70958e-07	-3.28335e-06	2.34342e-06	-5.83011e-06	746.198	277.27	6.01855	30.0724	20.1406	7.45995	1.20116	5.97971	1174.75	255.562	23.4287	124.311
Eligible_60_S03	0/0/100	0.6	0.3	0.3	0.3	0.3	0.6	0.6	0.3	0.3	0.3	0.3	19.8441	74.3702	101.477	373.107	40.2032	147.364	27.9327	108.832	6.41123	20.2442	1.74579	6.74847	1.11262	4.16979	-7.46091e-07	2.73579e-06	9.29221e-07	-9.66252e-07	3.46926e-06	-2.24424e-06	4.18785e-06	7.70958e-07	-3.28335e-06	2.34342e-06	-5.83011e-06	746.198	277.27	6.01855	30.0724	20.1406	7.45995	1.20116	5.97971	1174.75	255.562	23.4287	124.311
Eligible_60_S04	80/20/0	0.6	0.24	0.24	0.24	0.24	0.12	0.12	0	0	0	0	19.8441	74.3702	101.477	373.107	40.2032	147.364	27.9327	108.832	6.41123	20.2442	1.74579	6.74847	1.11262	4.16979	-7.46091e-07	2.73579e-06	9.29221e-07	-9.66252e-07	3.46926e-06	-2.24424e-06	4.18785e-06	7.70958e-07	-3.28335e-06	2.34342e-06	-5.83011e-06	746.198	277.27	6.01855	30.0724	20.1406	7.45995	1.20116	5.97971	1174.75	255.562	23.4287	124.311
Eligible_60_S05	20/80/0	0.6	0.06	0.06	0.06	0.06	0.48	0.48	0	0	0	0	19.8441	74.3702	101.477	373.107	40.2032	147.364	27.9327	108.832	6.41123	20.2442	1.74579	6.74847	1.11262	4.16979	-7.46091e-07	2.73579e-06	9.29221e-07	-9.66252e-07	3.46926e-06	-2.24424e-06	4.18785e-06	7.70958e-07	-3.28335e-06	2.34342e-06	-5.83011e-06	746.198	277.27	6.01855	30.0724	20.1406	7.45995	1.20116	5.97971	1174.75	255.562	23.4287	124.311
Eligible_60_S06	80/0/20	0.6	0.3	0.3	0.3	0.3	0.12	0.12	0.06	0.06	0.06	0.06	19.8441	74.3702	101.477	373.107	40.2032	147.364	27.9327	108.832	6.41123	20.2442	1.74579	6.74847	1.11262	4.16979	-7.46091e-07	2.73579e-06	9.29221e-07	-9.66252e-07	3.46926e-06	-2.24424e-06	4.18785e-06	7.70958e-07	-3.28335e-06	2.34342e-06	-5.83011e-06	746.198	277.27	6.01855	30.0724	20.1406	7.45995	1.20116	5.97971	1174.75	255.562	23.4287	124.311
Eligible_60_S07	20/0/80	0.6	0.3	0.3	0.3	0.3	0.48	0.48	0.24	0.24	0.24	0.24	19.8441	74.3702	101.477	373.107	40.2032	147.364	27.9327	108.832	6.41123	20.2442	1.74579	6.74847	1.11262	4.16979	-7.46091e-07	2.73579e-06	9.29221e-07	-9.66252e-07	3.46926e-06	-2.24424e-06	4.18785e-06	7.70958e-07	-3.28335e-06	2.34342e-06	-5.83011e-06	746.198	277.27	6.01855	30.0724	20.1406	7.45995	1.20116	5.97971	1174.75	255.562	23.4287	124.311
Eligible_60_S08	0/80/20	0.6	0.06	0.06	0.06	0.06	0.6	0.6	0.06	0.06	0.06	0.06	19.8441	74.3702	101.477	373.107	40.2032	147.364	27.9327	108.832	6.41123	20.2442	1.74579	6.74847	1.11262	4.16979	-7.46091e-07	2.73579e-06	9.29221e-07	-9.66252e-07	3.46926e-06	-2.24424e-06	4.18785e-06	7.70958e-07	-3.28335e-06	2.34342e-06	-5.83011e-06	746.198	277.27	6.01855	30.0724	20.1406	7.45995	1.20116	5.97971	1174.75	255.562	23.4287	124.311
Eligible_60_S09	0/20/80	0.6	0.24	0.24	0.24	0.24	0.6	0.6	0.24	0.24	0.24	0.24	19.8441	74.3702	101.477	373.107	40.2032	147.364	27.9327	108.832	6.41123	20.2442	1.74579	6.74847	1.11262	4.16979	-7.46091e-07	2.73579e-06	9.29221e-07	-9.66252e-07	3.46926e-06	-2.24424e-06	4.18785e-06	7.70958e-07	-3.28335e-06	2.34342e-06	-5.83011e-06	746.198	277.27	6.01855	30.0724	20.1406	7.45995	1.20116	5.97971	1174.75	255.562	23.4287	124.311
Eligible_60_S10	60/40/0	0.6	0.18	0.18	0.18	0.18	0.24	0.24	0	0	0	0	19.8441	74.3702	101.477	373.107	40.2032	147.364	27.9327	108.832	6.41123	20.2442	1.74579	6.74847	1.11262	4.16979	-7.46091e-07	2.73579e-06	9.29221e-07	-9.66252e-07	3.46926e-06	-2.24424e-06	4.18785e-06	7.70958e-07	-3.28335e-06	2.34342e-06	-5.83011e-06	746.198	277.27	6.01855	30.0724	20.1406	7.45995	1.20116	5.97971	1174.75	255.562	23.4287	124.311
Eligible_60_S11	40/60/0	0.6	0.12	0.12	0.12	0.12	0.36	0.36	0	0	0	0	19.8441	74.3702	101.477	373.107	40.2032	147.364	27.9327	108.832	6.41123	20.2442	1.74579	6.74847	1.11262	4.16979	-7.46091e-07	2.73579e-06	9.29221e-07	-9.66252e-07	3.46926e-06	-2.24424e-06	4.18785e-06	7.70958e-07	-3.28335e-06	2.34342e-06	-5.83011e-06	746.198	277.27	6.01855	30.0724	20.1406	7.45995	1.20116	5.97971	1174.75	255.562	23.4287	124.311
Eligible_60_S12	0/60/40	0.6	0.12	0.12	0.12	0.12	0.6	0.6	0.12	0.12	0.12	0.12	19.8441	74.3702	101.477	373.107	40.2032	147.364	27.9327	108.832	6.41123	20.2442	1.74579	6.74847	1.11262	4.16979	-7.46091e-07	2.73579e-06	9.29221e-07	-9.66252e-07	3.46926e-06	-2.24424e-06	4.18785e-06	7.70958e-07	-3.28335e-06	2.34342e-06	-5.83011e-06	746.198	277.27	6.01855	30.0724	20.1406	7.45995	1.20116	5.97971	1174.75	255.562	23.4287	124.311
Eligible_60_S13	0/40/60	0.6	0.18	0.18	0.18	0.18	0.6	0.6	0.18	0.18	0.18	0.18	19.8441	74.3702	101.477	373.107	40.2032	147.364	27.9327	108.832	6.41123	20.2442	1.74579	6.74847	1.11262	4.16979	-7.46091e-07	2.73579e-06	9.29221e-07	-9.66252e-07	3.46926e-06	-2.24424e-06	4.18785e-06	7.70958e-07	-3.28335e-06	2.34342e-06	-5.83011e-06	746.198	277.27	6.01855	30.0724	20.1406	7.45995	1.20116	5.97971	1174.75	255.562	23.4287	124.311
Eligible_60_S14	60/0/40	0.6	0.3	0.3	0.3	0.3	0.24	0.24	0.12	0.12	0.12	0.12	19.8441	74.3702	101.477	373.107	40.2032	147.364	27.9327	108.832	6.41123	20.2442	1.74579	6.74847	1.11262	4.16979	-7.46091e-07	2.73579e-06	9.29221e-07	-9.66252e-07	3.46926e-06	-2.24424e-06	4.18785e-06	7.70958e-07	-3.28335e-06	2.34342e-06	-5.83011e-06	746.198	277.27	6.01855	30.0724	20.1406	7.45995	1.20116	5.97971	1174.75	255.562	23.4287	124.311
Eligible_60_S15	40/0/60	0.6	0.3	0.3	0.3	0.3	0.36	0.36	0.18	0.18	0.18	0.18	19.8441	74.3702	101.477	373.107	40.2032	147.364	27.9327	108.832	6.41123	20.2442	1.74579	6.74847	1.11262	4.16979	-7.46091e-07	2.73579e-06	9.29221e-07	-9.66252e-07	3.46926e-06	-2.24424e-06	4.18785e-06	7.70958e-07	-3.28335e-06	2.34342e-06	-5.83011e-06	746.198	277.27	6.01855	30.0724	20.1406	7.45995	1.20116	5.97971	1174.75	255.562	23.4287	124.311
Eligible_60_S16	60/20/20	0.6	0.24	0.24	0.24	0.24	0.24	0.24	0.06	0.06	0.06	0.06	19.8441	74.3702	101.477	373.107	40.2032	147.364	27.9327	108.832	6.41123	20.2442	1.74579	6.74847	1.11262	4.16979	-7.46091e-07	2.73579e-06	9.29221e-07	-9.66252e-07	3.46926e-06	-2.24424e-06	4.18785e-06	7.70958e-07	-3.28335e-06	2.34342e-06	-5.83011e-06	746.198	277.27	6.01855	30.0724	20.1406	7.45995	1.20116	5.97971	1174.75	255.562	23.4287	124.311
Eligible_60_S17	20/60/20	0.6	0.12	0.12	0.12	0.12	0.48	0.48	0.06	0.06	0.06	0.06	19.8441	74.3702	101.477	373.107	40.2032	147.364	27.9327	108.832	6.41123	20.2442	1.74579	6.74847	1.11262	4.16979	-7.46091e-07	2.73579e-06	9.29221e-07	-9.66252e-07	3.46926e-06	-2.24424e-06	4.18785e-06	7.70958e-07	-3.28335e-06	2.34342e-06	-5.83011e-06	746.198	277.27	6.01855	30.0724	20.1406	7.45995	1.20116	5.97971	1174.75	255.562	23.4287	124.311
Eligible_60_S18	20/20/60	0.6	0.24	0.24	0.24	0.24	0.48	0.48	0.18	0.18	0.18	0.18	19.8441	74.3702	101.477	373.107	40.2032	147.364	27.9327	108.832	6.41123	20.2442	1.74579	6.74847	1.11262	4.16979	-7.46091e-07	2.73579e-06	9.29221e-07	-9.66252e-07	3.46926e-06	-2.24424e-06	4.18785e-06	7.70958e-07	-3.28335e-06	2.34342e-06	-5.83011e-06	746.198	277.27	6.01855	30.0724	20.1406	7.45995	1.20116	5.97971	1174.75	255.562	23.4287	124.311
Eligible_60_S19	40/20/40	0.6	0.24	0.24	0.24	0.24	0.36	0.36	0.12	0.12	0.12	0.12	19.8441	74.3702	101.477	373.107	40.2032	147.364	27.9327	108.832	6.41123	20.2442	1.74579	6.74847	1.11262	4.16979	-7.46091e-07	2.73579e-06	9.29221e-07	-9.66252e-07	3.46926e-06	-2.24424e-06	4.18785e-06	7.70958e-07	-3.28335e-06	2.34342e-06	-5.83011e-06	746.198	277.27	6.01855	30.0724	20.1406	7.45995	1.20116	5.97971	1174.75	255.562	23.4287	124.311
Eligible_60_S20	20/40/40	0.6	0.18	0.18	0.18	0.18	0.48	0.48	0.12	0.12	0.12	0.12	19.8441	74.3702	101.477	373.107	40.2032	147.364	27.9327	108.832	6.41123	20.2442	1.74579	6.74847	1.11262	4.16979	-7.46091e-07	2.73579e-06	9.29221e-07	-9.66252e-07	3.46926e-06	-2.24424e-06	4.18785e-06	7.70958e-07	-3.28335e-06	2.34342e-06	-5.83011e-06	746.198	277.27	6.01855	30.0724	20.1406	7.45995	1.20116	5.97971	1174.75	255.562	23.4287	124.311
Eligible_60_S21	40/40/20	0.8	0.18	0.18	0.18	0.18	0.36	0.36	0.06	0.06	0.06	0.06	19.8441	74.3702	101.477	373.107	40.2032	147.364	27.9327	108.832	6.41123	20.2442	1.74579	6.74847	1.11262	4.16979	-7.46091e-07	2.73579e-06	9.29221e-07	-9.66252e-07	3.46926e-06	-2.24424e-06	4.18785e-06	7.70958e-07	-3.28335e-06	2.34342e-06	-5.83011e-06	746.198	277.27	6.01855	30.0724	20.1406	7.45995	1.20116	5.97971	1174.75	255.562	23.4287	124.311
Eligible_80_S01	100/0/0	0.8	0.4	0.4	0.4	0.4	0	0	0	0	0	0	19.8441	74.3702	101.477	373.107	40.2032	147.364	27.9327	108.832	6.41123	20.2442	1.74579	6.74847	1.11262	4.16979	-7.46091e-07	2.73579e-06	9.29221e-07	-9.66252e-07	3.46926e-06	-2.24424e-06	4.18785e-06	7.70958e-07	-3.28335e-06	2.34342e-06	-5.83011e-06	746.198	277.27	6.01855	30.0724	20.1406	7.45995	1.20116	5.97971	1174.75	255.562	23.4287	124.311
Eligible_80_S02	0/100/0	0.8	0	0	0	0	0.8	0.8	0	0	0	0	19.8441	74.3702	101.477	373.107	40.2032	147.364	27.9327	108.832	6.41123	20.2442	1.74579	6.74847	1.11262	4.16979	-7.46091e-07	2.73579e-06	9.29221e-07	-9.66252e-07	3.46926e-06	-2.24424e-06	4.18785e-06	7.70958e-07	-3.28335e-06	2.34342e-06	-5.83011e-06	746.198	277.27	6.01855	30.0724	20.1406	7.45995	1.20116	5.97971	1174.75	255.562	23.4287	124.311
Eligible_80_S03	0/0/100	0.8	0.4	0.4	0.4	0.4	0.8	0.8	0.4	0.4	0.4	0.4	19.8441	74.3702	101.477	373.107	40.2032	147.364	27.9327	108.832	6.41123	20.2442	1.74579	6.74847	1.11262	4.16979	-7.46091e-07	2.73579e-06	9.29221e-07	-9.66252e-07	3.46926e-06	-2.24424e-06	4.18785e-06	7.70958e-07	-3.28335e-06	2.34342e-06	-5.83011e-06	746.198	277.27	6.01855	30.0724	20.1406	7.45995	1.20116	5.97971	1174.75	255.562	23.4287	124.311
Eligible_80_S04	80/20/0	0.8	0.32	0.32	0.32	0.32	0.16	0.16	0	0	0	0	19.8441	74.3702	101.477	373.107	40.2032	147.364	27.9327	108.832	6.41123	20.2442	1.74579	6.74847	1.11262	4.16979	-7.46091e-07	2.73579e-06	9.29221e-07	-9.66252e-07	3.46926e-06	-2.24424e-06	4.18785e-06	7.70958e-07	-3.28335e-06	2.34342e-06	-5.83011e-06	746.198	277.27	6.01855	30.0724	20.1406	7.45995	1.20116	5.97971	1174.75	255.562	23.4287	124.311
Eligible_80_S05	20/80/0	0.8	0.08	0.08	0.08	0.08	0.64	0.64	0	0	0	0	19.8441	74.3702	101.477	373.107	40.2032	147.364	27.9327	108.832	6.41123	20.2442	1.74579	6.74847	1.11262	4.16979	-7.46091e-07	2.73579e-06	9.29221e-07	-9.66252e-07	3.46926e-06	-2.24424e-06	4.18785e-06	7.70958e-07	-3.28335e-06	2.34342e-06	-5.83011e-06	746.198	277.27	6.01855	30.0724	20.1406	7.45995	1.20116	5.97971	1174.75	255.562	23.4287	124.311
Eligible_80_S06	80/0/20	0.8	0.4	0.4	0.4	0.4	0.16	0.16	0.08	0.08	0.08	0.08	19.8441	74.3702	101.477	373.107	40.2032	147.364	27.9327	108.832	6.41123	20.2442	1.74579	6.74847	1.11262	4.16979	-7.46091e-07	2.73579e-06	9.29221e-07	-9.66252e-07	3.46926e-06	-2.24424e-06	4.18785e-06	7.70958e-07	-3.28335e-06	2.34342e-06	-5.83011e-06	746.198	277.27	6.01855	30.0724	20.1406	7.45995	1.20116	5.97971	1174.75	255.562	23.4287	124.311
Eligible_80_S07	20/0/80	0.8	0.4	0.4	0.4	0.4	0.64	0.64	0.32	0.32	0.32	0.32	19.8441	74.3702	101.477	373.107	40.2032	147.364	27.9327	108.832	6.41123	20.2442	1.74579	6.74847	1.11262	4.16979	-7.46091e-07	2.73579e-06	9.29221e-07	-9.66252e-07	3.46926e-06	-2.24424e-06	4.18785e-06	7.70958e-07	-3.28335e-06	2.34342e-06	-5.83011e-06	746.198	277.27	6.01855	30.0724	20.1406	7.45995	1.20116	5.97971	1174.75	255.562	23.4287	124.311
Eligible_80_S08	0/80/20	0.8	0.08	0.08	0.08	0.08	0.8	0.8	0.08	0.08	0.08	0.08	19.8441	74.3702	101.477	373.107	40.2032	147.364	27.9327	108.832	6.41123	20.2442	1.74579	6.74847	1.11262	4.16979	-7.46091e-07	2.73579e-06	9.29221e-07	-9.66252e-07	3.46926e-06	-2.24424e-06	4.18785e-06	7.70958e-07	-3.28335e-06	2.34342e-06	-5.83011e-06	746.198	277.27	6.01855	30.0724	20.1406	7.45995	1.20116	5.97971	1174.75	255.562	23.4287	124.311
Eligible_80_S09	0/20/80	0.8	0.32	0.32	0.32	0.32	0.8	0.8	0.32	0.32	0.32	0.32	19.8441	74.3702	101.477	373.107	40.2032	147.364	27.9327	108.832	6.41123	20.2442	1.74579	6.74847	1.11262	4.16979	-7.46091e-07	2.73579e-06	9.29221e-07	-9.66252e-07	3.46926e-06	-2.24424e-06	4.18785e-06	7.70958e-07	-3.28335e-06	2.34342e-06	-5.83011e-06	746.198	277.27	6.01855	30.0724	20.1406	7.45995	1.20116	5.97971	1174.75	255.562	23.4287	124.311
Eligible_80_S10	60/40/0	0.8	0.24	0.24	0.24	0.24	0.32	0.32	0	0	0	0	19.8441	74.3702	101.477	373.107	40.2032	147.364	27.9327	108.832	6.41123	20.2442	1.74579	6.74847	1.11262	4.16979	-7.46091e-07	2.73579e-06	9.29221e-07	-9.66252e-07	3.46926e-06	-2.24424e-06	4.18785e-06	7.70958e-07	-3.28335e-06	2.34342e-06	-5.83011e-06	746.198	277.27	6.01855	30.0724	20.1406	7.45995	1.20116	5.97971	1174.75	255.562	23.4287	124.311
Eligible_80_S11	40/60/0	0.8	0.16	0.16	0.16	0.16	0.48	0.48	0	0	0	0	19.8441	74.3702	101.477	373.107	40.2032	147.364	27.9327	108.832	6.41123	20.2442	1.74579	6.74847	1.11262	4.16979	-7.46091e-07	2.73579e-06	9.29221e-07	-9.66252e-07	3.46926e-06	-2.24424e-06	4.18785e-06	7.70958e-07	-3.28335e-06	2.34342e-06	-5.83011e-06	746.198	277.27	6.01855	30.0724	20.1406	7.45995	1.20116	5.97971	1174.75	255.562	23.4287	124.311
Eligible_80_S12	0/60/40	0.8	0.16	0.16	0.16	0.16	0.8	0.8	0.16	0.16	0.16	0.16	19.8441	74.3702	101.477	373.107	40.2032	147.364	27.9327	108.832	6.41123	20.2442	1.74579	6.74847	1.11262	4.16979	-7.46091e-07	2.73579e-06	9.29221e-07	-9.66252e-07	3.46926e-06	-2.24424e-06	4.18785e-06	7.70958e-07	-3.28335e-06	2.34342e-06	-5.83011e-06	746.198	277.27	6.01855	30.0724	20.1406	7.45995	1.20116	5.97971	1174.75	255.562	23.4287	124.311
Eligible_80_S13	0/40/60	0.8	0.24	0.24	0.24	0.24	0.8	0.8	0.24	0.24	0.24	0.24	19.8441	74.3702	101.477	373.107	40.2032	147.364	27.9327	108.832	6.41123	20.2442	1.74579	6.74847	1.11262	4.16979	-7.46091e-07	2.73579e-06	9.29221e-07	-9.66252e-07	3.46926e-06	-2.24424e-06	4.18785e-06	7.70958e-07	-3.28335e-06	2.34342e-06	-5.83011e-06	746.198	277.27	6.01855	30.0724	20.1406	7.45995	1.20116	5.97971	1174.75	255.562	23.4287	124.311
Eligible_80_S14	60/0/40	0.8	0.4	0.4	0.4	0.4	0.32	0.32	0.16	0.16	0.16	0.16	19.8441	74.3702	101.477	373.107	40.2032	147.364	27.9327	108.832	6.41123	20.2442	1.74579	6.74847	1.11262	4.16979	-7.46091e-07	2.73579e-06	9.29221e-07	-9.66252e-07	3.46926e-06	-2.24424e-06	4.18785e-06	7.70958e-07	-3.28335e-06	2.34342e-06	-5.83011e-06	746.198	277.27	6.01855	30.0724	20.1406	7.45995	1.20116	5.97971	1174.75	255.562	23.4287	124.311
Eligible_80_S15	40/0/60	0.8	0.4	0.4	0.4	0.4	0.48	0.48	0.24	0.24	0.24	0.24	19.8441	74.3702	101.477	373.107	40.2032	147.364	27.9327	108.832	6.41123	20.2442	1.74579	6.74847	1.11262	4.16979	-7.46091e-07	2.73579e-06	9.29221e-07	-9.66252e-07	3.46926e-06	-2.24424e-06	4.18785e-06	7.70958e-07	-3.28335e-06	2.34342e-06	-5.83011e-06	746.198	277.27	6.01855	30.0724	20.1406	7.45995	1.20116	5.97971	1174.75	255.562	23.4287	124.311
Eligible_80_S16	60/20/20	0.8	0.32	0.32	0.32	0.32	0.32	0.32	0.08	0.08	0.08	0.08	19.8441	74.3702	101.477	373.107	40.2032	147.364	27.9327	108.832	6.41123	20.2442	1.74579	6.74847	1.11262	4.16979	-7.46091e-07	2.73579e-06	9.29221e-07	-9.66252e-07	3.46926e-06	-2.24424e-06	4.18785e-06	7.70958e-07	-3.28335e-06	2.34342e-06	-5.83011e-06	746.198	277.27	6.01855	30.0724	20.1406	7.45995	1.20116	5.97971	1174.75	255.562	23.4287	124.311
Eligible_80_S17	20/60/20	0.8	0.16	0.16	0.16	0.16	0.64	0.64	0.08	0.08	0.08	0.08	19.8441	74.3702	101.477	373.107	40.2032	147.364	27.9327	108.832	6.41123	20.2442	1.74579	6.74847	1.11262	4.16979	-7.46091e-07	2.73579e-06	9.29221e-07	-9.66252e-07	3.46926e-06	-2.24424e-06	4.18785e-06	7.70958e-07	-3.28335e-06	2.34342e-06	-5.83011e-06	746.198	277.27	6.01855	30.0724	20.1406	7.45995	1.20116	5.97971	1174.75	255.562	23.4287	124.311
Eligible_80_S18	20/20/60	0.8	0.32	0.32	0.32	0.32	0.64	0.64	0.24	0.24	0.24	0.24	19.8441	74.3702	101.477	373.107	40.2032	147.364	27.9327	108.832	6.41123	20.2442	1.74579	6.74847	1.11262	4.16979	-7.46091e-07	2.73579e-06	9.29221e-07	-9.66252e-07	3.46926e-06	-2.24424e-06	4.18785e-06	7.70958e-07	-3.28335e-06	2.34342e-06	-5.83011e-06	746.198	277.27	6.01855	30.0724	20.1406	7.45995	1.20116	5.97971	1174.75	255.562	23.4287	124.311
Eligible_80_S19	40/20/40	0.8	0.32	0.32	0.32	0.32	0.48	0.48	0.16	0.16	0.16	0.16	19.8441	74.3702	101.477	373.107	40.2032	147.364	27.9327	108.832	6.41123	20.2442	1.74579	6.74847	1.11262	4.16979	-7.46091e-07	2.73579e-06	9.29221e-07	-9.66252e-07	3.46926e-06	-2.24424e-06	4.18785e-06	7.70958e-07	-3.28335e-06	2.34342e-06	-5.83011e-06	746.198	277.27	6.01855	30.0724	20.1406	7.45995	1.20116	5.97971	1174.75	255.562	23.4287	124.311
Eligible_80_S20	20/40/40	0.8	0.24	0.24	0.24	0.24	0.64	0.64	0.16	0.16	0.16	0.16	19.8441	74.3702	101.477	373.107	40.2032	147.364	27.9327	108.832	6.41123	20.2442	1.74579	6.74847	1.11262	4.16979	-7.46091e-07	2.73579e-06	9.29221e-07	-9.66252e-07	3.46926e-06	-2.24424e-06	4.18785e-06	7.70958e-07	-3.28335e-06	2.34342e-06	-5.83011e-06	746.198	277.27	6.01855	30.0724	20.1406	7.45995	1.20116	5.97971	1174.75	255.562	23.4287	124.311
Eligible_80_S21	40/40/20	0.8	0.24	0.24	0.24	0.24	0.48	0.48	0.08	0.08	0.08	0.08	19.8441	74.3702	101.477	373.107	40.2032	147.364	27.9327	108.832	6.41123	20.2442	1.74579	6.74847	1.11262	4.16979	-7.46091e-07	2.73579e-06	9.29221e-07	-9.66252e-07	3.46926e-06	-2.24424e-06	4.18785e-06	7.70958e-07	-3.28335e-06	2.34342e-06	-5.83011e-06	746.198	277.27	6.01855	30.0724	20.1406	7.45995	1.20116	5.97971	1174.75	255.562	23.4287	124.311
[truncated: 704 more columns]

## Sheet: Reverse Ratio
Strategy Name	AO/BCO/BB proportion	Program Population Impact	RD to Sober RD Drinking Policy Percent Change	RD to NRD Drinking Policy Percent Change	AUD to Sober AUD Drinking Policy Percent Change	AUD Non to NRD Non Drinking Policy Percent Change	RD Increasing Birth Control Policy Percent Change	AUD Increasing Birth Control Policy Percent Change	RD Non to Sober RD Non Inflow NBC to BC Fraction Percent Change	RD Non to NRD Non Inflow NBC to BC Fraction Percent Change	AUD Non to Sober AUD Non Inflow NBC to BC Fraction Percent Change	AUD Non to NRD Non Inflow NBC to BC Fraction Percent Change	AUD Preg Getting Pregnant Inflow[Preg,BC] in 2016	AUD Preg Getting Pregnant Inflow[Preg,NBC] in 2016	NRD Preg Getting Pregnant Inflow[Preg,BC] in 2016	NRD Preg Getting Pregnant Inflow[Preg,NBC] in 2016	RD Preg Getting Pregnant Inflow[Preg,BC] in 2016	RD Preg Getting Pregnant Inflow[Preg,NBC] in 2016	Sober NRD Preg Getting Pregnant Inflow[Preg,BC] in 2016	Sober NRD Preg Getting Pregnant Inflow[Preg,NBC] in 2016	Sober RD Preg Getting Pregnant Inflow[Preg,BC] in 2016	Sober RD Preg Getting Pregnant Inflow[Preg,NBC] in 2016	Sober AUD Preg Getting Pregnant Inflow[Preg,BC] in 2016	Sober AUD Preg Getting Pregnant Inflow[Preg,NBC] in 2016	AUD Preg to AUD Tx Preg Inflow[Preg,BC] in 2016	AUD Preg to AUD Tx Preg Inflow[Preg,NBC] in 2016	Percent Change in the Number of NRD Getting Pregnant with Treatment in Year T Compared to the Case Where We Did Not Have a Treatment in Year T in 2016	Percent Change in the Number of RD Getting Pregnant with Treatment in Year T Compared to the Case Where We Did Not Have a Treatment in Year T in 2016	Percent Change in the Number of AUD Getting Pregnant with Treatment in Year T Compared to the Case Where We Did Not Have a Treatment in Year T in 2016	Percent Change in the Number of ND Getting Pregnant with Treatment in Year T Compared to the Case Where We Did Not Have a Treatment in Year T in 2016	Percent Change in the Number of Sober NRD Getting Pregnant with Treatment in Year T Compared to the Case Where We Did Not Have a Treatment in Year T in 2016	Percent Change in the Number of Sober RD Getting Pregnant with Treatment in Year T Compared to the Case Where We Did Not Have a Treatment in Year T in 2016	Percent Change in the Number of Sober AUD Getting Pregnant with Treatment in Year T Compared to the Case Where We Did Not Have a Treatment in Year T in 2016	Percent Change in the Number of AUD Preg Flowing to AUD Preg Tx in the Treatment Strategy in Year T Compared to the Case Where We Did Not Have a Treatment in Year T in 2016	Percent Change in the Number of AUD and RD Getting Pregnant with Treatment in Year T Compared to the Case Where We Did Not Have a Treatment in Year T in 2016	Percent Change in the Number of AEP Getting Pregnant with Treatment in Year T Compared to the Case Where We Did Not Have a Treatment in Year T in 2016	Percent Change in the Total Number of People Getting Pregnant with Treatment in Year T Compared to the Case Where We Did Not Have a Treatment in Year T in 2016	AUD[Non,BC] in 2016	AUD[Non,NBC] in 2016	AUD[Preg,BC] in 2016	AUD[Preg,NBC] in 2016	AUD in Treatment[Non,BC] in 2016	AUD in Treatment[Non,NBC] in 2016	AUD in Treatment[Preg,BC] in 2016	AUD in Treatment[Preg,NBC] in 2016	ND[Non,BC] in 2016	ND[Non,NBC] in 2016	ND[Preg,BC] in 2016	ND[Preg,NBC] in 2016
Eligible_20_S01	100/0/0	0.2	0.15	0.05	0.16	0.04	0	0	0	0	0	0	19.8441	74.3702	101.477	373.107	40.2032	147.364	27.9327	108.832	6.41123	20.2442	1.74579	6.74847	1.11262	4.16979	-7.46091e-07	2.73579e-06	9.29221e-07	-9.66252e-07	3.46926e-06	-2.24424e-06	4.18785e-06	7.70958e-07	-3.28335e-06	2.34342e-06	-5.83011e-06	746.198	277.27	6.01855	30.0724	20.1406	7.45995	1.20116	5.97971	1174.75	255.562	23.4287	124.311
Eligible_20_S02	0/100/0	0.2	0	0	0	0	0.2	0.2	0	0	0	0	19.8441	74.3702	101.477	373.107	40.2032	147.364	27.9327	108.832	6.41123	20.2442	1.74579	6.74847	1.11262	4.16979	-7.46091e-07	2.73579e-06	9.29221e-07	-9.66252e-07	3.46926e-06	-2.24424e-06	4.18785e-06	7.70958e-07	-3.28335e-06	2.34342e-06	-5.83011e-06	746.198	277.27	6.01855	30.0724	20.1406	7.45995	1.20116	5.97971	1174.75	255.562	23.4287	124.311
Eligible_20_S03	0/0/100	0.2	0.15	0.05	0.16	0.04	0.2	0.2	0.15	0.05	0.16	0.04	19.8441	74.3702	101.477	373.107	40.2032	147.364	27.9327	108.832	6.41123	20.2442	1.74579	6.74847	1.11262	4.16979	-7.46091e-07	2.73579e-06	9.29221e-07	-9.66252e-07	3.46926e-06	-2.24424e-06	4.18785e-06	7.70958e-07	-3.28335e-06	2.34342e-06	-5.83011e-06	746.198	277.27	6.01855	30.0724	20.1406	7.45995	1.20116	5.97971	1174.75	255.562	23.4287	124.311
Eligible_20_S04	80/20/0	0.2	0.12	0.04	0.13	0.03	0.04	0.04	0	0	0	0	19.8441	74.3702	101.477	373.107	40.2032	147.364	27.9327	108.832	6.41123	20.2442	1.74579	6.74847	1.11262	4.16979	-7.46091e-07	2.73579e-06	9.29221e-07	-9.66252e-07	3.46926e-06	-2.24424e-06	4.18785e-06	7.70958e-07	-3.28335e-06	2.34342e-06	-5.83011e-06	746.198	277.27	6.01855	30.0724	20.1406	7.45995	1.20116	5.97971	1174.75	255.562	23.4287	124.311
Eligible_20_S05	20/80/0	0.2	0.03	0.01	0.03	0.01	0.16	0.16	0	0	0	0	19.8441	74.3702	101.477	373.107	40.2032	147.364	27.9327	108.832	6.41123	20.2442	1.74579	6.74847	1.11262	4.16979	-7.46091e-07	2.73579e-06	9.29221e-07	-9.66252e-07	3.46926e-06	-2.24424e-06	4.18785e-06	7.70958e-07	-3.28335e-06	2.34342e-06	-5.83011e-06	746.198	277.27	6.01855	30.0724	20.1406	7.45995	1.20116	5.97971	1174.75	255.562	23.4287	124.311
Eligible_20_S06	80/0/20	0.2	0.15	0.05	0.16	0.04	0.04	0.04	0.03	0.01	0.03	0.01	19.8441	74.3702	101.477	373.107	40.2032	147.364	27.9327	108.832	6.41123	20.2442	1.74579	6.74847	1.11262	4.16979	-7.46091e-07	2.73579e-06	9.29221e-07	-9.66252e-07	3.46926e-06	-2.24424e-06	4.18785e-06	7.70958e-07	-3.28335e-06	2.34342e-06	-5.83011e-06	746.198	277.27	6.01855	30.0724	20.1406	7.45995	1.20116	5.97971	1174.75	255.562	23.4287	124.311
Eligible_20_S07	20/0/80	0.2	0.15	0.05	0.16	0.04	0.16	0.16	0.12	0.04	0.13	0.03	19.8441	74.3702	101.477	373.107	40.2032	147.364	27.9327	108.832	6.41123	20.2442	1.74579	6.74847	1.11262	4.16979	-7.46091e-07	2.73579e-06	9.29221e-07	-9.66252e-07	3.46926e-06	-2.24424e-06	4.18785e-06	7.70958e-07	-3.28335e-06	2.34342e-06	-5.83011e-06	746.198	277.27	6.01855	30.0724	20.1406	7.45995	1.20116	5.97971	1174.75	255.562	23.4287	124.311
Eligible_20_S08	0/80/20	0.2	0.03	0.01	0.03	0.01	0.2	0.2	0.03	0.01	0.03	0.01	19.8441	74.3702	101.477	373.107	40.2032	147.364	27.9327	108.832	6.41123	20.2442	1.74579	6.74847	1.11262	4.16979	-7.46091e-07	2.73579e-06	9.29221e-07	-9.66252e-07	3.46926e-06	-2.24424e-06	4.18785e-06	7.70958e-07	-3.28335e-06	2.34342e-06	-5.83011e-06	746.198	277.27	6.01855	30.0724	20.1406	7.45995	1.20116	5.97971	1174.75	255.562	23.4287	124.311
Eligible_20_S09	0/20/80	0.2	0.12	0.04	0.13	0.03	0.2	0.2	0.12	0.04	0.13	0.03	19.8441	74.3702	101.477	373.107	40.2032	147.364	27.9327	108.832	6.41123	20.2442	1.74579	6.74847	1.11262	4.16979	-7.46091e-07	2.73579e-06	9.29221e-07	-9.66252e-07	3.46926e-06	-2.24424e-06	4.18785e-06	7.70958e-07	-3.28335e-06	2.34342e-06	-5.83011e-06	746.198	277.27	6.01855	30.0724	20.1406	7.45995	1.20116	5.97971	1174.75	255.562	23.4287	124.311
Eligible_20_S10	60/40/0	0.2	0.09	0.03	0.1	0.02	0.08	0.08	0	0	0	0	19.8441	74.3702	101.477	373.107	40.2032	147.364	27.9327	108.832	6.41123	20.2442	1.74579	6.74847	1.11262	4.16979	-7.46091e-07	2.73579e-06	9.29221e-07	-9.66252e-07	3.46926e-06	-2.24424e-06	4.18785e-06	7.70958e-07	-3.28335e-06	2.34342e-06	-5.83011e-06	746.198	277.27	6.01855	30.0724	20.1406	7.45995	1.20116	5.97971	1174.75	255.562	23.4287	124.311
Eligible_20_S11	40/60/0	0.2	0.06	0.02	0.06	0.02	0.12	0.12	0	0	0	0	19.8441	74.3702	101.477	373.107	40.2032	147.364	27.9327	108.832	6.41123	20.2442	1.74579	6.74847	1.11262	4.16979	-7.46091e-07	2.73579e-06	9.29221e-07	-9.66252e-07	3.46926e-06	-2.24424e-06	4.18785e-06	7.70958e-07	-3.28335e-06	2.34342e-06	-5.83011e-06	746.198	277.27	6.01855	30.0724	20.1406	7.45995	1.20116	5.97971	1174.75	255.562	23.4287	124.311
Eligible_20_S12	0/60/40	0.2	0.06	0.02	0.06	0.02	0.2	0.2	0.06	0.02	0.06	0.02	19.8441	74.3702	101.477	373.107	40.2032	147.364	27.9327	108.832	6.41123	20.2442	1.74579	6.74847	1.11262	4.16979	-7.46091e-07	2.73579e-06	9.29221e-07	-9.66252e-07	3.46926e-06	-2.24424e-06	4.18785e-06	7.70958e-07	-3.28335e-06	2.34342e-06	-5.83011e-06	746.198	277.27	6.01855	30.0724	20.1406	7.45995	1.20116	5.97971	1174.75	255.562	23.4287	124.311
Eligible_20_S13	0/40/60	0.2	0.09	0.03	0.1	0.02	0.2	0.2	0.09	0.03	0.1	0.02	19.8441	74.3702	101.477	373.107	40.2032	147.364	27.9327	108.832	6.41123	20.2442	1.74579	6.74847	1.11262	4.16979	-7.46091e-07	2.73579e-06	9.29221e-07	-9.66252e-07	3.46926e-06	-2.24424e-06	4.18785e-06	7.70958e-07	-3.28335e-06	2.34342e-06	-5.83011e-06	746.198	277.27	6.01855	30.0724	20.1406	7.45995	1.20116	5.97971	1174.75	255.562	23.4287	124.311
Eligible_20_S14	60/0/40	0.2	0.15	0.05	0.16	0.04	0.08	0.08	0.06	0.02	0.06	0.02	19.8441	74.3702	101.477	373.107	40.2032	147.364	27.9327	108.832	6.41123	20.2442	1.74579	6.74847	1.11262	4.16979	-7.46091e-07	2.73579e-06	9.29221e-07	-9.66252e-07	3.46926e-06	-2.24424e-06	4.18785e-06	7.70958e-07	-3.28335e-06	2.34342e-06	-5.83011e-06	746.198	277.27	6.01855	30.0724	20.1406	7.45995	1.20116	5.97971	1174.75	255.562	23.4287	124.311
Eligible_20_S15	40/0/60	0.2	0.15	0.05	0.16	0.04	0.12	0.12	0.09	0.03	0.1	0.02	19.8441	74.3702	101.477	373.107	40.2032	147.364	27.9327	108.832	6.41123	20.2442	1.74579	6.74847	1.11262	4.16979	-7.46091e-07	2.73579e-06	9.29221e-07	-9.66252e-07	3.46926e-06	-2.24424e-06	4.18785e-06	7.70958e-07	-3.28335e-06	2.34342e-06	-5.83011e-06	746.198	277.27	6.01855	30.0724	20.1406	7.45995	1.20116	5.97971	1174.75	255.562	23.4287	124.311
Eligible_20_S16	60/20/20	0.2	0.12	0.04	0.13	0.03	0.08	0.08	0.03	0.01	0.03	0.01	19.8441	74.3702	101.477	373.107	40.2032	147.364	27.9327	108.832	6.41123	20.2442	1.74579	6.74847	1.11262	4.16979	-7.46091e-07	2.73579e-06	9.29221e-07	-9.66252e-07	3.46926e-06	-2.24424e-06	4.18785e-06	7.70958e-07	-3.28335e-06	2.34342e-06	-5.83011e-06	746.198	277.27	6.01855	30.0724	20.1406	7.45995	1.20116	5.97971	1174.75	255.562	23.4287	124.311
Eligible_20_S17	20/60/20	0.2	0.06	0.02	0.06	0.02	0.16	0.16	0.03	0.01	0.03	0.01	19.8441	74.3702	101.477	373.107	40.2032	147.364	27.9327	108.832	6.41123	20.2442	1.74579	6.74847	1.11262	4.16979	-7.46091e-07	2.73579e-06	9.29221e-07	-9.66252e-07	3.46926e-06	-2.24424e-06	4.18785e-06	7.70958e-07	-3.28335e-06	2.34342e-06	-5.83011e-06	746.198	277.27	6.01855	30.0724	20.1406	7.45995	1.20116	5.97971	1174.75	255.562	23.4287	124.311
Eligible_20_S18	20/20/60	0.2	0.12	0.04	0.13	0.03	0.16	0.16	0.09	0.03	0.1	0.02	19.8441	74.3702	101.477	373.107	40.2032	147.364	27.9327	108.832	6.41123	20.2442	1.74579	6.74847	1.11262	4.16979	-7.46091e-07	2.73579e-06	9.29221e-07	-9.66252e-07	3.46926e-06	-2.24424e-06	4.18785e-06	7.70958e-07	-3.28335e-06	2.34342e-06	-5.83011e-06	746.198	277.27	6.01855	30.0724	20.1406	7.45995	1.20116	5.97971	1174.75	255.562	23.4287	124.311
Eligible_20_S19	40/20/40	0.2	0.12	0.04	0.13	0.03	0.12	0.12	0.06	0.02	0.06	0.02	19.8441	74.3702	101.477	373.107	40.2032	147.364	27.9327	108.832	6.41123	20.2442	1.74579	6.74847	1.11262	4.16979	-7.46091e-07	2.73579e-06	9.29221e-07	-9.66252e-07	3.46926e-06	-2.24424e-06	4.18785e-06	7.70958e-07	-3.28335e-06	2.34342e-06	-5.83011e-06	746.198	277.27	6.01855	30.0724	20.1406	7.45995	1.20116	5.97971	1174.75	255.562	23.4287	124.311
Eligible_20_S20	20/40/40	0.2	0.09	0.03	0.1	0.02	0.16	0.16	0.06	0.02	0.06	0.02	19.8441	74.3702	101.477	373.107	40.2032	147.364	27.9327	108.832	6.41123	20.2442	1.74579	6.74847	1.11262	4.16979	-7.46091e-07	2.73579e-06	9.29221e-07	-9.66252e-07	3.46926e-06	-2.24424e-06	4.18785e-06	7.70958e-07	-3.28335e-06	2.34342e-06	-5.83011e-06	746.198	277.27	6.01855	30.0724	20.1406	7.45995	1.20116	5.97971	1174.75	255.562	23.4287	124.311
Eligible_20_S21	40/40/20	0.2	0.09	0.03	0.1	0.02	0.12	0.12	0.03	0.01	0.03	0.01	19.8441	74.3702	101.477	373.107	40.2032	147.364	27.9327	108.832	6.41123	20.2442	1.74579	6.74847	1.11262	4.16979	-7.46091e-07	2.73579e-06	9.29221e-07	-9.66252e-07	3.46926e-06	-2.24424e-06	4.18785e-06	7.70958e-07	-3.28335e-06	2.34342e-06	-5.83011e-06	746.198	277.27	6.01855	30.0724	20.1406	7.45995	1.20116	5.97971	1174.75	255.562	23.4287	124.311
Eligible_40_S01	100/0/0	0.4	0.3	0.1	0.32	0.08	0	0	0	0	0	0	19.8441	74.3702	101.477	373.107	40.2032	147.364	27.9327	108.832	6.41123	20.2442	1.74579	6.74847	1.11262	4.16979	-7.46091e-07	2.73579e-06	9.29221e-07	-9.66252e-07	3.46926e-06	-2.24424e-06	4.18785e-06	7.70958e-07	-3.28335e-06	2.34342e-06	-5.83011e-06	746.198	277.27	6.01855	30.0724	20.1406	7.45995	1.20116	5.97971	1174.75	255.562	23.4287	124.311
Eligible_40_S02	0/100/0	0.4	0	0	0	0	0.4	0.4	0	0	0	0	19.8441	74.3702	101.477	373.107	40.2032	147.364	27.9327	108.832	6.41123	20.2442	1.74579	6.74847	1.11262	4.16979	-7.46091e-07	2.73579e-06	9.29221e-07	-9.66252e-07	3.46926e-06	-2.24424e-06	4.18785e-06	7.70958e-07	-3.28335e-06	2.34342e-06	-5.83011e-06	746.198	277.27	6.01855	30.0724	20.1406	7.45995	1.20116	5.97971	1174.75	255.562	23.4287	124.311
Eligible_40_S03	0/0/100	0.4	0.3	0.1	0.32	0.08	0.4	0.4	0.3	0.1	0.32	0.08	19.8441	74.3702	101.477	373.107	40.2032	147.364	27.9327	108.832	6.41123	20.2442	1.74579	6.74847	1.11262	4.16979	-7.46091e-07	2.73579e-06	9.29221e-07	-9.66252e-07	3.46926e-06	-2.24424e-06	4.18785e-06	7.70958e-07	-3.28335e-06	2.34342e-06	-5.83011e-06	746.198	277.27	6.01855	30.0724	20.1406	7.45995	1.20116	5.97971	1174.75	255.562	23.4287	124.311
Eligible_40_S04	80/20/0	0.4	0.24	0.08	0.26	0.06	0.08	0.08	0	0	0	0	19.8441	74.3702	101.477	373.107	40.2032	147.364	27.9327	108.832	6.41123	20.2442	1.74579	6.74847	1.11262	4.16979	-7.46091e-07	2.73579e-06	9.29221e-07	-9.66252e-07	3.46926e-06	-2.24424e-06	4.18785e-06	7.70958e-07	-3.28335e-06	2.34342e-06	-5.83011e-06	746.198	277.27	6.01855	30.0724	20.1406	7.45995	1.20116	5.97971	1174.75	255.562	23.4287	124.311
Eligible_40_S05	20/80/0	0.4	0.06	0.02	0.06	0.02	0.32	0.32	0	0	0	0	19.8441	74.3702	101.477	373.107	40.2032	147.364	27.9327	108.832	6.41123	20.2442	1.74579	6.74847	1.11262	4.16979	-7.46091e-07	2.73579e-06	9.29221e-07	-9.66252e-07	3.46926e-06	-2.24424e-06	4.18785e-06	7.70958e-07	-3.28335e-06	2.34342e-06	-5.83011e-06	746.198	277.27	6.01855	30.0724	20.1406	7.45995	1.20116	5.97971	1174.75	255.562	23.4287	124.311
Eligible_40_S06	80/0/20	0.4	0.3	0.1	0.32	0.08	0.08	0.08	0.06	0.02	0.06	0.02	19.8441	74.3702	101.477	373.107	40.2032	147.364	27.9327	108.832	6.41123	20.2442	1.74579	6.74847	1.11262	4.16979	-7.46091e-07	2.73579e-06	9.29221e-07	-9.66252e-07	3.46926e-06	-2.24424e-06	4.18785e-06	7.70958e-07	-3.28335e-06	2.34342e-06	-5.83011e-06	746.198	277.27	6.01855	30.0724	20.1406	7.45995	1.20116	5.97971	1174.75	255.562	23.4287	124.311
Eligible_40_S07	20/0/80	0.4	0.3	0.1	0.32	0.08	0.32	0.32	0.24	0.08	0.26	0.06	19.8441	74.3702	101.477	373.107	40.2032	147.364	27.9327	108.832	6.41123	20.2442	1.74579	6.74847	1.11262	4.16979	-7.46091e-07	2.73579e-06	9.29221e-07	-9.66252e-07	3.46926e-06	-2.24424e-06	4.18785e-06	7.70958e-07	-3.28335e-06	2.34342e-06	-5.83011e-06	746.198	277.27	6.01855	30.0724	20.1406	7.45995	1.20116	5.97971	1174.75	255.562	23.4287	124.311
Eligible_40_S08	0/80/20	0.4	0.06	0.02	0.06	0.02	0.4	0.4	0.06	0.02	0.06	0.02	19.8441	74.3702	101.477	373.107	40.2032	147.364	27.9327	108.832	6.41123	20.2442	1.74579	6.74847	1.11262	4.16979	-7.46091e-07	2.73579e-06	9.29221e-07	-9.66252e-07	3.46926e-06	-2.24424e-06	4.18785e-06	7.70958e-07	-3.28335e-06	2.34342e-06	-5.83011e-06	746.198	277.27	6.01855	30.0724	20.1406	7.45995	1.20116	5.97971	1174.75	255.562	23.4287	124.311
Eligible_40_S09	0/20/80	0.4	0.24	0.08	0.26	0.06	0.4	0.4	0.24	0.08	0.26	0.06	19.8441	74.3702	101.477	373.107	40.2032	147.364	27.9327	108.832	6.41123	20.2442	1.74579	6.74847	1.11262	4.16979	-7.46091e-07	2.73579e-06	9.29221e-07	-9.66252e-07	3.46926e-06	-2.24424e-06	4.18785e-06	7.70958e-07	-3.28335e-06	2.34342e-06	-5.83011e-06	746.198	277.27	6.01855	30.0724	20.1406	7.45995	1.20116	5.97971	1174.75	255.562	23.4287	124.311
Eligible_40_S10	60/40/0	0.4	0.18	0.06	0.19	0.05	0.16	0.16	0	0	0	0	19.8441	74.3702	101.477	373.107	40.2032	147.364	27.9327	108.832	6.41123	20.2442	1.74579	6.74847	1.11262	4.16979	-7.46091e-07	2.73579e-06	9.29221e-07	-9.66252e-07	3.46926e-06	-2.24424e-06	4.18785e-06	7.70958e-07	-3.28335e-06	2.34342e-06	-5.83011e-06	746.198	277.27	6.01855	30.0724	20.1406	7.45995	1.20116	5.97971	1174.75	255.562	23.4287	124.311
Eligible_40_S11	40/60/0	0.4	0.12	0.04	0.13	0.03	0.24	0.24	0	0	0	0	19.8441	74.3702	101.477	373.107	40.2032	147.364	27.9327	108.832	6.41123	20.2442	1.74579	6.74847	1.11262	4.16979	-7.46091e-07	2.73579e-06	9.29221e-07	-9.66252e-07	3.46926e-06	-2.24424e-06	4.18785e-06	7.70958e-07	-3.28335e-06	2.34342e-06	-5.83011e-06	746.198	277.27	6.01855	30.0724	20.1406	7.45995	1.20116	5.97971	1174.75	255.562	23.4287	124.311
Eligible_40_S12	0/60/40	0.4	0.12	0.04	0.13	0.03	0.4	0.4	0.12	0.04	0.13	0.03	19.8441	74.3702	101.477	373.107	40.2032	147.364	27.9327	108.832	6.41123	20.2442	1.74579	6.74847	1.11262	4.16979	-7.46091e-07	2.73579e-06	9.29221e-07	-9.66252e-07	3.46926e-06	-2.24424e-06	4.18785e-06	7.70958e-07	-3.28335e-06	2.34342e-06	-5.83011e-06	746.198	277.27	6.01855	30.0724	20.1406	7.45995	1.20116	5.97971	1174.75	255.562	23.4287	124.311
Eligible_40_S13	0/40/60	0.4	0.18	0.06	0.19	0.05	0.4	0.4	0.18	0.06	0.19	0.05	19.8441	74.3702	101.477	373.107	40.2032	147.364	27.9327	108.832	6.41123	20.2442	1.74579	6.74847	1.11262	4.16979	-7.46091e-07	2.73579e-06	9.29221e-07	-9.66252e-07	3.46926e-06	-2.24424e-06	4.18785e-06	7.70958e-07	-3.28335e-06	2.34342e-06	-5.83011e-06	746.198	277.27	6.01855	30.0724	20.1406	7.45995	1.20116	5.97971	1174.75	255.562	23.4287	124.311
Eligible_40_S14	60/0/40	0.4	0.3	0.1	0.32	0.08	0.16	0.16	0.12	0.04	0.13	0.03	19.8441	74.3702	101.477	373.107	40.2032	147.364	27.9327	108.832	6.41123	20.2442	1.74579	6.74847	1.11262	4.16979	-7.46091e-07	2.73579e-06	9.29221e-07	-9.66252e-07	3.46926e-06	-2.24424e-06	4.18785e-06	7.70958e-07	-3.28335e-06	2.34342e-06	-5.83011e-06	746.198	277.27	6.01855	30.0724	20.1406	7.45995	1.20116	5.97971	1174.75	255.562	23.4287	124.311
Eligible_40_S15	40/0/60	0.4	0.3	0.1	0.32	0.08	0.24	0.24	0.18	0.06	0.19	0.05	19.8441	74.3702	101.477	373.107	40.2032	147.364	27.9327	108.832	6.41123	20.2442	1.74579	6.74847	1.11262	4.16979	-7.46091e-07	2.73579e-06	9.29221e-07	-9.66252e-07	3.46926e-06	-2.24424e-06	4.18785e-06	7.70958e-07	-3.28335e-06	2.34342e-06	-5.83011e-06	746.198	277.27	6.01855	30.0724	20.1406	7.45995	1.20116	5.97971	1174.75	255.562	23.4287	124.311
Eligible_40_S16	60/20/20	0.4	0.24	0.08	0.26	0.06	0.16	0.16	0.06	0.02	0.06	0.02	19.8441	74.3702	101.477	373.107	40.2032	147.364	27.9327	108.832	6.41123	20.2442	1.74579	6.74847	1.11262	4.16979	-7.46091e-07	2.73579e-06	9.29221e-07	-9.66252e-07	3.46926e-06	-2.24424e-06	4.18785e-06	7.70958e-07	-3.28335e-06	2.34342e-06	-5.83011e-06	746.198	277.27	6.01855	30.0724	20.1406	7.45995	1.20116	5.97971	1174.75	255.562	23.4287	124.311
Eligible_40_S17	20/60/20	0.4	0.12	0.04	0.13	0.03	0.32	0.32	0.06	0.02	0.06	0.02	19.8441	74.3702	101.477	373.107	40.2032	147.364	27.9327	108.832	6.41123	20.2442	1.74579	6.74847	1.11262	4.16979	-7.46091e-07	2.73579e-06	9.29221e-07	-9.66252e-07	3.46926e-06	-2.24424e-06	4.18785e-06	7.70958e-07	-3.28335e-06	2.34342e-06	-5.83011e-06	746.198	277.27	6.01855	30.0724	20.1406	7.45995	1.20116	5.97971	1174.75	255.562	23.4287	124.311
Eligible_40_S18	20/20/60	0.4	0.24	0.08	0.26	0.06	0.32	0.32	0.18	0.06	0.19	0.05	19.8441	74.3702	101.477	373.107	40.2032	147.364	27.9327	108.832	6.41123	20.2442	1.74579	6.74847	1.11262	4.16979	-7.46091e-07	2.73579e-06	9.29221e-07	-9.66252e-07	3.46926e-06	-2.24424e-06	4.18785e-06	7.70958e-07	-3.28335e-06	2.34342e-06	-5.83011e-06	746.198	277.27	6.01855	30.0724	20.1406	7.45995	1.20116	5.97971	1174.75	255.562	23.4287	124.311
Eligible_40_S19	40/20/40	0.4	0.24	0.08	0.26	0.06	0.24	0.24	0.12	0.04	0.13	0.03	19.8441	74.3702	101.477	373.107	40.2032	147.364	27.9327	108.832	6.41123	20.2442	1.74579	6.74847	1.11262	4.16979	-7.46091e-07	2.73579e-06	9.29221e-07	-9.66252e-07	3.46926e-06	-2.24424e-06	4.18785e-06	7.70958e-07	-3.28335e-06	2.34342e-06	-5.83011e-06	746.198	277.27	6.01855	30.0724	20.1406	7.45995	1.20116	5.97971	1174.75	255.562	23.4287	124.311
Eligible_40_S20	20/40/40	0.4	0.18	0.06	0.19	0.05	0.32	0.32	0.12	0.04	0.13	0.03	19.8441	74.3702	101.477	373.107	40.2032	147.364	27.9327	108.832	6.41123	20.2442	1.74579	6.74847	1.11262	4.16979	-7.46091e-07	2.73579e-06	9.29221e-07	-9.66252e-07	3.46926e-06	-2.24424e-06	4.18785e-06	7.70958e-07	-3.28335e-06	2.34342e-06	-5.83011e-06	746.198	277.27	6.01855	30.0724	20.1406	7.45995	1.20116	5.97971	1174.75	255.562	23.4287	124.311
Eligible_40_S21	40/40/20	0.4	0.18	0.06	0.19	0.05	0.24	0.24	0.06	0.02	0.06	0.02	19.8441	74.3702	101.477	373.107	40.2032	147.364	27.9327	108.832	6.41123	20.2442	1.74579	6.74847	1.11262	4.16979	-7.46091e-07	2.73579e-06	9.29221e-07	-9.66252e-07	3.46926e-06	-2.24424e-06	4.18785e-06	7.70958e-07	-3.28335e-06	2.34342e-06	-5.83011e-06	746.198	277.27	6.01855	30.0724	20.1406	7.45995	1.20116	5.97971	1174.75	255.562	23.4287	124.311
Eligible_60_S01	100/0/0	0.6	0.45	0.15	0.48	0.12	0	0	0	0	0	0	19.8441	74.3702	101.477	373.107	40.2032	147.364	27.9327	108.832	6.41123	20.2442	1.74579	6.74847	1.11262	4.16979	-7.46091e-07	2.73579e-06	9.29221e-07	-9.66252e-07	3.46926e-06	-2.24424e-06	4.18785e-06	7.70958e-07	-3.28335e-06	2.34342e-06	-5.83011e-06	746.198	277.27	6.01855	30.0724	20.1406	7.45995	1.20116	5.97971	1174.75	255.562	23.4287	124.311
Eligible_60_S02	0/100/0	0.6	0	0	0	0	0.6	0.6	0	0	0	0	19.8441	74.3702	101.477	373.107	40.2032	147.364	27.9327	108.832	6.41123	20.2442	1.74579	6.74847	1.11262	4.16979	-7.46091e-07	2.73579e-06	9.29221e-07	-9.66252e-07	3.46926e-06	-2.24424e-06	4.18785e-06	7.70958e-07	-3.28335e-06	2.34342e-06	-5.83011e-06	746.198	277.27	6.01855	30.0724	20.1406	7.45995	1.20116	5.97971	1174.75	255.562	23.4287	124.311
Eligible_60_S03	0/0/100	0.6	0.45	0.15	0.48	0.12	0.6	0.6	0.45	0.15	0.48	0.12	19.8441	74.3702	101.477	373.107	40.2032	147.364	27.9327	108.832	6.41123	20.2442	1.74579	6.74847	1.11262	4.16979	-7.46091e-07	2.73579e-06	9.29221e-07	-9.66252e-07	3.46926e-06	-2.24424e-06	4.18785e-06	7.70958e-07	-3.28335e-06	2.34342e-06	-5.83011e-06	746.198	277.27	6.01855	30.0724	20.1406	7.45995	1.20116	5.97971	1174.75	255.562	23.4287	124.311
Eligible_60_S04	80/20/0	0.6	0.36	0.12	0.38	0.1	0.12	0.12	0	0	0	0	19.8441	74.3702	101.477	373.107	40.2032	147.364	27.9327	108.832	6.41123	20.2442	1.74579	6.74847	1.11262	4.16979	-7.46091e-07	2.73579e-06	9.29221e-07	-9.66252e-07	3.46926e-06	-2.24424e-06	4.18785e-06	7.70958e-07	-3.28335e-06	2.34342e-06	-5.83011e-06	746.198	277.27	6.01855	30.0724	20.1406	7.45995	1.20116	5.97971	1174.75	255.562	23.4287	124.311
Eligible_60_S05	20/80/0	0.6	0.09	0.03	0.1	0.02	0.48	0.48	0	0	0	0	19.8441	74.3702	101.477	373.107	40.2032	147.364	27.9327	108.832	6.41123	20.2442	1.74579	6.74847	1.11262	4.16979	-7.46091e-07	2.73579e-06	9.29221e-07	-9.66252e-07	3.46926e-06	-2.24424e-06	4.18785e-06	7.70958e-07	-3.28335e-06	2.34342e-06	-5.83011e-06	746.198	277.27	6.01855	30.0724	20.1406	7.45995	1.20116	5.97971	1174.75	255.562	23.4287	124.311
Eligible_60_S06	80/0/20	0.6	0.45	0.15	0.48	0.12	0.12	0.12	0.09	0.03	0.1	0.02	19.8441	74.3702	101.477	373.107	40.2032	147.364	27.9327	108.832	6.41123	20.2442	1.74579	6.74847	1.11262	4.16979	-7.46091e-07	2.73579e-06	9.29221e-07	-9.66252e-07	3.46926e-06	-2.24424e-06	4.18785e-06	7.70958e-07	-3.28335e-06	2.34342e-06	-5.83011e-06	746.198	277.27	6.01855	30.0724	20.1406	7.45995	1.20116	5.97971	1174.75	255.562	23.4287	124.311
Eligible_60_S07	20/0/80	0.6	0.45	0.15	0.48	0.12	0.48	0.48	0.36	0.12	0.38	0.1	19.8441	74.3702	101.477	373.107	40.2032	147.364	27.9327	108.832	6.41123	20.2442	1.74579	6.74847	1.11262	4.16979	-7.46091e-07	2.73579e-06	9.29221e-07	-9.66252e-07	3.46926e-06	-2.24424e-06	4.18785e-06	7.70958e-07	-3.28335e-06	2.34342e-06	-5.83011e-06	746.198	277.27	6.01855	30.0724	20.1406	7.45995	1.20116	5.97971	1174.75	255.562	23.4287	124.311
Eligible_60_S08	0/80/20	0.6	0.09	0.03	0.1	0.02	0.6	0.6	0.09	0.03	0.1	0.02	19.8441	74.3702	101.477	373.107	40.2032	147.364	27.9327	108.832	6.41123	20.2442	1.74579	6.74847	1.11262	4.16979	-7.46091e-07	2.73579e-06	9.29221e-07	-9.66252e-07	3.46926e-06	-2.24424e-06	4.18785e-06	7.70958e-07	-3.28335e-06	2.34342e-06	-5.83011e-06	746.198	277.27	6.01855	30.0724	20.1406	7.45995	1.20116	5.97971	1174.75	255.562	23.4287	124.311
Eligible_60_S09	0/20/80	0.6	0.36	0.12	0.38	0.1	0.6	0.6	0.36	0.12	0.38	0.1	19.8441	74.3702	101.477	373.107	40.2032	147.364	27.9327	108.832	6.41123	20.2442	1.74579	6.74847	1.11262	4.16979	-7.46091e-07	2.73579e-06	9.29221e-07	-9.66252e-07	3.46926e-06	-2.24424e-06	4.18785e-06	7.70958e-07	-3.28335e-06	2.34342e-06	-5.83011e-06	746.198	277.27	6.01855	30.0724	20.1406	7.45995	1.20116	5.97971	1174.75	255.562	23.4287	124.311
Eligible_60_S10	60/40/0	0.6	0.27	0.09	0.29	0.07	0.24	0.24	0	0	0	0	19.8441	74.3702	101.477	373.107	40.2032	147.364	27.9327	108.832	6.41123	20.2442	1.74579	6.74847	1.11262	4.16979	-7.46091e-07	2.73579e-06	9.29221e-07	-9.66252e-07	3.46926e-06	-2.24424e-06	4.18785e-06	7.70958e-07	-3.28335e-06	2.34342e-06	-5.83011e-06	746.198	277.27	6.01855	30.0724	20.1406	7.45995	1.20116	5.97971	1174.75	255.562	23.4287	124.311
Eligible_60_S11	40/60/0	0.6	0.18	0.06	0.19	0.05	0.36	0.36	0	0	0	0	19.8441	74.3702	101.477	373.107	40.2032	147.364	27.9327	108.832	6.41123	20.2442	1.74579	6.74847	1.11262	4.16979	-7.46091e-07	2.73579e-06	9.29221e-07	-9.66252e-07	3.46926e-06	-2.24424e-06	4.18785e-06	7.70958e-07	-3.28335e-06	2.34342e-06	-5.83011e-06	746.198	277.27	6.01855	30.0724	20.1406	7.45995	1.20116	5.97971	1174.75	255.562	23.4287	124.311
Eligible_60_S12	0/60/40	0.6	0.18	0.06	0.19	0.05	0.6	0.6	0.18	0.06	0.19	0.05	19.8441	74.3702	101.477	373.107	40.2032	147.364	27.9327	108.832	6.41123	20.2442	1.74579	6.74847	1.11262	4.16979	-7.46091e-07	2.73579e-06	9.29221e-07	-9.66252e-07	3.46926e-06	-2.24424e-06	4.18785e-06	7.70958e-07	-3.28335e-06	2.34342e-06	-5.83011e-06	746.198	277.27	6.01855	30.0724	20.1406	7.45995	1.20116	5.97971	1174.75	255.562	23.4287	124.311
Eligible_60_S13	0/40/60	0.6	0.27	0.09	0.29	0.07	0.6	0.6	0.27	0.09	0.29	0.07	19.8441	74.3702	101.477	373.107	40.2032	147.364	27.9327	108.832	6.41123	20.2442	1.74579	6.74847	1.11262	4.16979	-7.46091e-07	2.73579e-06	9.29221e-07	-9.66252e-07	3.46926e-06	-2.24424e-06	4.18785e-06	7.70958e-07	-3.28335e-06	2.34342e-06	-5.83011e-06	746.198	277.27	6.01855	30.0724	20.1406	7.45995	1.20116	5.97971	1174.75	255.562	23.4287	124.311
Eligible_60_S14	60/0/40	0.6	0.45	0.15	0.48	0.12	0.24	0.24	0.18	0.06	0.19	0.05	19.8441	74.3702	101.477	373.107	40.2032	147.364	27.9327	108.832	6.41123	20.2442	1.74579	6.74847	1.11262	4.16979	-7.46091e-07	2.73579e-06	9.29221e-07	-9.66252e-07	3.46926e-06	-2.24424e-06	4.18785e-06	7.70958e-07	-3.28335e-06	2.34342e-06	-5.83011e-06	746.198	277.27	6.01855	30.0724	20.1406	7.45995	1.20116	5.97971	1174.75	255.562	23.4287	124.311
Eligible_60_S15	40/0/60	0.6	0.45	0.15	0.48	0.12	0.36	0.36	0.27	0.09	0.29	0.07	19.8441	74.3702	101.477	373.107	40.2032	147.364	27.9327	108.832	6.41123	20.2442	1.74579	6.74847	1.11262	4.16979	-7.46091e-07	2.73579e-06	9.29221e-07	-9.66252e-07	3.46926e-06	-2.24424e-06	4.18785e-06	7.70958e-07	-3.28335e-06	2.34342e-06	-5.83011e-06	746.198	277.27	6.01855	30.0724	20.1406	7.45995	1.20116	5.97971	1174.75	255.562	23.4287	124.311
Eligible_60_S16	60/20/20	0.6	0.36	0.12	0.38	0.1	0.24	0.24	0.09	0.03	0.1	0.02	19.8441	74.3702	101.477	373.107	40.2032	147.364	27.9327	108.832	6.41123	20.2442	1.74579	6.74847	1.11262	4.16979	-7.46091e-07	2.73579e-06	9.29221e-07	-9.66252e-07	3.46926e-06	-2.24424e-06	4.18785e-06	7.70958e-07	-3.28335e-06	2.34342e-06	-5.83011e-06	746.198	277.27	6.01855	30.0724	20.1406	7.45995	1.20116	5.97971	1174.75	255.562	23.4287	124.311
Eligible_60_S17	20/60/20	0.6	0.18	0.06	0.19	0.05	0.48	0.48	0.09	0.03	0.1	0.02	19.8441	74.3702	101.477	373.107	40.2032	147.364	27.9327	108.832	6.41123	20.2442	1.74579	6.74847	1.11262	4.16979	-7.46091e-07	2.73579e-06	9.29221e-07	-9.66252e-07	3.46926e-06	-2.24424e-06	4.18785e-06	7.70958e-07	-3.28335e-06	2.34342e-06	-5.83011e-06	746.198	277.27	6.01855	30.0724	20.1406	7.45995	1.20116	5.97971	1174.75	255.562	23.4287	124.311
Eligible_60_S18	20/20/60	0.6	0.36	0.12	0.38	0.1	0.48	0.48	0.27	0.09	0.29	0.07	19.8441	74.3702	101.477	373.107	40.2032	147.364	27.9327	108.832	6.41123	20.2442	1.74579	6.74847	1.11262	4.16979	-7.46091e-07	2.73579e-06	9.29221e-07	-9.66252e-07	3.46926e-06	-2.24424e-06	4.18785e-06	7.70958e-07	-3.28335e-06	2.34342e-06	-5.83011e-06	746.198	277.27	6.01855	30.0724	20.1406	7.45995	1.20116	5.97971	1174.75	255.562	23.4287	124.311
Eligible_60_S19	40/20/40	0.6	0.36	0.12	0.38	0.1	0.36	0.36	0.18	0.06	0.19	0.05	19.8441	74.3702	101.477	373.107	40.2032	147.364	27.9327	108.832	6.41123	20.2442	1.74579	6.74847	1.11262	4.16979	-7.46091e-07	2.73579e-06	9.29221e-07	-9.66252e-07	3.46926e-06	-2.24424e-06	4.18785e-06	7.70958e-07	-3.28335e-06	2.34342e-06	-5.83011e-06	746.198	277.27	6.01855	30.0724	20.1406	7.45995	1.20116	5.97971	1174.75	255.562	23.4287	124.311
Eligible_60_S20	20/40/40	0.6	0.27	0.09	0.29	0.07	0.48	0.48	0.18	0.06	0.19	0.05	19.8441	74.3702	101.477	373.107	40.2032	147.364	27.9327	108.832	6.41123	20.2442	1.74579	6.74847	1.11262	4.16979	-7.46091e-07	2.73579e-06	9.29221e-07	-9.66252e-07	3.46926e-06	-2.24424e-06	4.18785e-06	7.70958e-07	-3.28335e-06	2.34342e-06	-5.83011e-06	746.198	277.27	6.01855	30.0724	20.1406	7.45995	1.20116	5.97971	1174.75	255.562	23.4287	124.311
Eligible_60_S21	40/40/20	0.8	0.27	0.09	0.29	0.07	0.36	0.36	0.09	0.03	0.1	0.02	19.8441	74.3702	101.477	373.107	40.2032	147.364	27.9327	108.832	6.41123	20.2442	1.74579	6.74847	1.11262	4.16979	-7.46091e-07	2.73579e-06	9.29221e-07	-9.66252e-07	3.46926e-06	-2.24424e-06	4.18785e-06	7.70958e-07	-3.28335e-06	2.34342e-06	-5.83011e-06	746.198	277.27	6.01855	30.0724	20.1406	7.45995	1.20116	5.97971	1174.75	255.562	23.4287	124.311
Eligible_80_S01	100/0/0	0.8	0.6	0.2	0.64	0.16	0	0	0	0	0	0	19.8441	74.3702	101.477	373.107	40.2032	147.364	27.9327	108.832	6.41123	20.2442	1.74579	6.74847	1.11262	4.16979	-7.46091e-07	2.73579e-06	9.29221e-07	-9.66252e-07	3.46926e-06	-2.24424e-06	4.18785e-06	7.70958e-07	-3.28335e-06	2.34342e-06	-5.83011e-06	746.198	277.27	6.01855	30.0724	20.1406	7.45995	1.20116	5.97971	1174.75	255.562	23.4287	124.311
Eligible_80_S02	0/100/0	0.8	0	0	0	0	0.8	0.8	0	0	0	0	19.8441	74.3702	101.477	373.107	40.2032	147.364	27.9327	108.832	6.41123	20.2442	1.74579	6.74847	1.11262	4.16979	-7.46091e-07	2.73579e-06	9.29221e-07	-9.66252e-07	3.46926e-06	-2.24424e-06	4.18785e-06	7.70958e-07	-3.28335e-06	2.34342e-06	-5.83011e-06	746.198	277.27	6.01855	30.0724	20.1406	7.45995	1.20116	5.97971	1174.75	255.562	23.4287	124.311
Eligible_80_S03	0/0/100	0.8	0.6	0.2	0.64	0.16	0.8	0.8	0.6	0.2	0.64	0.16	19.8441	74.3702	101.477	373.107	40.2032	147.364	27.9327	108.832	6.41123	20.2442	1.74579	6.74847	1.11262	4.16979	-7.46091e-07	2.73579e-06	9.29221e-07	-9.66252e-07	3.46926e-06	-2.24424e-06	4.18785e-06	7.70958e-07	-3.28335e-06	2.34342e-06	-5.83011e-06	746.198	277.27	6.01855	30.0724	20.1406	7.45995	1.20116	5.97971	1174.75	255.562	23.4287	124.311
Eligible_80_S04	80/20/0	0.8	0.48	0.16	0.51	0.13	0.16	0.16	0	0	0	0	19.8441	74.3702	101.477	373.107	40.2032	147.364	27.9327	108.832	6.41123	20.2442	1.74579	6.74847	1.11262	4.16979	-7.46091e-07	2.73579e-06	9.29221e-07	-9.66252e-07	3.46926e-06	-2.24424e-06	4.18785e-06	7.70958e-07	-3.28335e-06	2.34342e-06	-5.83011e-06	746.198	277.27	6.01855	30.0724	20.1406	7.45995	1.20116	5.97971	1174.75	255.562	23.4287	124.311
Eligible_80_S05	20/80/0	0.8	0.12	0.04	0.13	0.03	0.64	0.64	0	0	0	0	19.8441	74.3702	101.477	373.107	40.2032	147.364	27.9327	108.832	6.41123	20.2442	1.74579	6.74847	1.11262	4.16979	-7.46091e-07	2.73579e-06	9.29221e-07	-9.66252e-07	3.46926e-06	-2.24424e-06	4.18785e-06	7.70958e-07	-3.28335e-06	2.34342e-06	-5.83011e-06	746.198	277.27	6.01855	30.0724	20.1406	7.45995	1.20116	5.97971	1174.75	255.562	23.4287	124.311
Eligible_80_S06	80/0/20	0.8	0.6	0.2	0.64	0.16	0.16	0.16	0.12	0.04	0.13	0.03	19.8441	74.3702	101.477	373.107	40.2032	147.364	27.9327	108.832	6.41123	20.2442	1.74579	6.74847	1.11262	4.16979	-7.46091e-07	2.73579e-06	9.29221e-07	-9.66252e-07	3.46926e-06	-2.24424e-06	4.18785e-06	7.70958e-07	-3.28335e-06	2.34342e-06	-5.83011e-06	746.198	277.27	6.01855	30.0724	20.1406	7.45995	1.20116	5.97971	1174.75	255.562	23.4287	124.311
Eligible_80_S07	20/0/80	0.8	0.6	0.2	0.64	0.16	0.64	0.64	0.48	0.16	0.51	0.13	19.8441	74.3702	101.477	373.107	40.2032	147.364	27.9327	108.832	6.41123	20.2442	1.74579	6.74847	1.11262	4.16979	-7.46091e-07	2.73579e-06	9.29221e-07	-9.66252e-07	3.46926e-06	-2.24424e-06	4.18785e-06	7.70958e-07	-3.28335e-06	2.34342e-06	-5.83011e-06	746.198	277.27	6.01855	30.0724	20.1406	7.45995	1.20116	5.97971	1174.75	255.562	23.4287	124.311
Eligible_80_S08	0/80/20	0.8	0.12	0.04	0.13	0.03	0.8	0.8	0.12	0.04	0.13	0.03	19.8441	74.3702	101.477	373.107	40.2032	147.364	27.9327	108.832	6.41123	20.2442	1.74579	6.74847	1.11262	4.16979	-7.46091e-07	2.73579e-06	9.29221e-07	-9.66252e-07	3.46926e-06	-2.24424e-06	4.18785e-06	7.70958e-07	-3.28335e-06	2.34342e-06	-5.83011e-06	746.198	277.27	6.01855	30.0724	20.1406	7.45995	1.20116	5.97971	1174.75	255.562	23.4287	124.311
Eligible_80_S09	0/20/80	0.8	0.48	0.16	0.51	0.13	0.8	0.8	0.48	0.16	0.51	0.13	19.8441	74.3702	101.477	373.107	40.2032	147.364	27.9327	108.832	6.41123	20.2442	1.74579	6.74847	1.11262	4.16979	-7.46091e-07	2.73579e-06	9.29221e-07	-9.66252e-07	3.46926e-06	-2.24424e-06	4.18785e-06	7.70958e-07	-3.28335e-06	2.34342e-06	-5.83011e-06	746.198	277.27	6.01855	30.0724	20.1406	7.45995	1.20116	5.97971	1174.75	255.562	23.4287	124.311
Eligible_80_S10	60/40/0	0.8	0.36	0.12	0.38	0.1	0.32	0.32	0	0	0	0	19.8441	74.3702	101.477	373.107	40.2032	147.364	27.9327	108.832	6.41123	20.2442	1.74579	6.74847	1.11262	4.16979	-7.46091e-07	2.73579e-06	9.29221e-07	-9.66252e-07	3.46926e-06	-2.24424e-06	4.18785e-06	7.70958e-07	-3.28335e-06	2.34342e-06	-5.83011e-06	746.198	277.27	6.01855	30.0724	20.1406	7.45995	1.20116	5.97971	1174.75	255.562	23.4287	124.311
Eligible_80_S11	40/60/0	0.8	0.24	0.08	0.26	0.06	0.48	0.48	0	0	0	0	19.8441	74.3702	101.477	373.107	40.2032	147.364	27.9327	108.832	6.41123	20.2442	1.74579	6.74847	1.11262	4.16979	-7.46091e-07	2.73579e-06	9.29221e-07	-9.66252e-07	3.46926e-06	-2.24424e-06	4.18785e-06	7.70958e-07	-3.28335e-06	2.34342e-06	-5.83011e-06	746.198	277.27	6.01855	30.0724	20.1406	7.45995	1.20116	5.97971	1174.75	255.562	23.4287	124.311
Eligible_80_S12	0/60/40	0.8	0.24	0.08	0.26	0.06	0.8	0.8	0.24	0.08	0.26	0.06	19.8441	74.3702	101.477	373.107	40.2032	147.364	27.9327	108.832	6.41123	20.2442	1.74579	6.74847	1.11262	4.16979	-7.46091e-07	2.73579e-06	9.29221e-07	-9.66252e-07	3.46926e-06	-2.24424e-06	4.18785e-06	7.70958e-07	-3.28335e-06	2.34342e-06	-5.83011e-06	746.198	277.27	6.01855	30.0724	20.1406	7.45995	1.20116	5.97971	1174.75	255.562	23.4287	124.311
Eligible_80_S13	0/40/60	0.8	0.36	0.12	0.38	0.1	0.8	0.8	0.36	0.12	0.38	0.1	19.8441	74.3702	101.477	373.107	40.2032	147.364	27.9327	108.832	6.41123	20.2442	1.74579	6.74847	1.11262	4.16979	-7.46091e-07	2.73579e-06	9.29221e-07	-9.66252e-07	3.46926e-06	-2.24424e-06	4.18785e-06	7.70958e-07	-3.28335e-06	2.34342e-06	-5.83011e-06	746.198	277.27	6.01855	30.0724	20.1406	7.45995	1.20116	5.97971	1174.75	255.562	23.4287	124.311
Eligible_80_S14	60/0/40	0.8	0.6	0.2	0.64	0.16	0.32	0.32	0.24	0.08	0.26	0.06	19.8441	74.3702	101.477	373.107	40.2032	147.364	27.9327	108.832	6.41123	20.2442	1.74579	6.74847	1.11262	4.16979	-7.46091e-07	2.73579e-06	9.29221e-07	-9.66252e-07	3.46926e-06	-2.24424e-06	4.18785e-06	7.70958e-07	-3.28335e-06	2.34342e-06	-5.83011e-06	746.198	277.27	6.01855	30.0724	20.1406	7.45995	1.20116	5.97971	1174.75	255.562	23.4287	124.311
Eligible_80_S15	40/0/60	0.8	0.6	0.2	0.64	0.16	0.48	0.48	0.36	0.12	0.38	0.1	19.8441	74.3702	101.477	373.107	40.2032	147.364	27.9327	108.832	6.41123	20.2442	1.74579	6.74847	1.11262	4.16979	-7.46091e-07	2.73579e-06	9.29221e-07	-9.66252e-07	3.46926e-06	-2.24424e-06	4.18785e-06	7.70958e-07	-3.28335e-06	2.34342e-06	-5.83011e-06	746.198	277.27	6.01855	30.0724	20.1406	7.45995	1.20116	5.97971	1174.75	255.562	23.4287	124.311
Eligible_80_S16	60/20/20	0.8	0.48	0.16	0.51	0.13	0.32	0.32	0.12	0.04	0.13	0.03	19.8441	74.3702	101.477	373.107	40.2032	147.364	27.9327	108.832	6.41123	20.2442	1.74579	6.74847	1.11262	4.16979	-7.46091e-07	2.73579e-06	9.29221e-07	-9.66252e-07	3.46926e-06	-2.24424e-06	4.18785e-06	7.70958e-07	-3.28335e-06	2.34342e-06	-5.83011e-06	746.198	277.27	6.01855	30.0724	20.1406	7.45995	1.20116	5.97971	1174.75	255.562	23.4287	124.311
Eligible_80_S17	20/60/20	0.8	0.24	0.08	0.26	0.06	0.64	0.64	0.12	0.04	0.13	0.03	19.8441	74.3702	101.477	373.107	40.2032	147.364	27.9327	108.832	6.41123	20.2442	1.74579	6.74847	1.11262	4.16979	-7.46091e-07	2.73579e-06	9.29221e-07	-9.66252e-07	3.46926e-06	-2.24424e-06	4.18785e-06	7.70958e-07	-3.28335e-06	2.34342e-06	-5.83011e-06	746.198	277.27	6.01855	30.0724	20.1406	7.45995	1.20116	5.97971	1174.75	255.562	23.4287	124.311
Eligible_80_S18	20/20/60	0.8	0.48	0.16	0.51	0.13	0.64	0.64	0.36	0.12	0.38	0.1	19.8441	74.3702	101.477	373.107	40.2032	147.364	27.9327	108.832	6.41123	20.2442	1.74579	6.74847	1.11262	4.16979	-7.46091e-07	2.73579e-06	9.29221e-07	-9.66252e-07	3.46926e-06	-2.24424e-06	4.18785e-06	7.70958e-07	-3.28335e-06	2.34342e-06	-5.83011e-06	746.198	277.27	6.01855	30.0724	20.1406	7.45995	1.20116	5.97971	1174.75	255.562	23.4287	124.311
Eligible_80_S19	40/20/40	0.8	0.48	0.16	0.51	0.13	0.48	0.48	0.24	0.08	0.26	0.06	19.8441	74.3702	101.477	373.107	40.2032	147.364	27.9327	108.832	6.41123	20.2442	1.74579	6.74847	1.11262	4.16979	-7.46091e-07	2.73579e-06	9.29221e-07	-9.66252e-07	3.46926e-06	-2.24424e-06	4.18785e-06	7.70958e-07	-3.28335e-06	2.34342e-06	-5.83011e-06	746.198	277.27	6.01855	30.0724	20.1406	7.45995	1.20116	5.97971	1174.75	255.562	23.4287	124.311
Eligible_80_S20	20/40/40	0.8	0.36	0.12	0.38	0.1	0.64	0.64	0.24	0.08	0.26	0.06	19.8441	74.3702	101.477	373.107	40.2032	147.364	27.9327	108.832	6.41123	20.2442	1.74579	6.74847	1.11262	4.16979	-7.46091e-07	2.73579e-06	9.29221e-07	-9.66252e-07	3.46926e-06	-2.24424e-06	4.18785e-06	7.70958e-07	-3.28335e-06	2.34342e-06	-5.83011e-06	746.198	277.27	6.01855	30.0724	20.1406	7.45995	1.20116	5.97971	1174.75	255.562	23.4287	124.311
Eligible_80_S21	40/40/20	0.8	0.36	0.12	0.38	0.1	0.48	0.48	0.12	0.04	0.13	0.03	19.8441	74.3702	101.477	373.107	40.2032	147.364	27.9327	108.832	6.41123	20.2442	1.74579	6.74847	1.11262	4.16979	-7.46091e-07	2.73579e-06	9.29221e-07	-9.66252e-07	3.46926e-06	-2.24424e-06	4.18785e-06	7.70958e-07	-3.28335e-06	2.34342e-06	-5.83011e-06	746.198	277.27	6.01855	30.0724	20.1406	7.45995	1.20116	5.97971	1174.75	255.562	23.4287	124.311
[truncated: 704 more columns]
